# Supplementary material for: 9β-Hy­droxy-1β,10α-ep­oxy­parthenolide
Source: Acta Crystallogr Sect E Struct Rep Online. 2010 Aug 25;66(Pt 9):o2395. doi: 10.1107/S1600536810033404 (PMC3007864; doi:10.1107/S1600536810033404)
Supplement: Supplementary file 1 [file e-66-o2395-sup1.cif]

##############################################################################
###                                                                        ###
###        Electronic paper (Acta Crystallographica Section E)             ###
###                                                                        ###
##############################################################################
#                                                                            #
# This CIF contains the data in a paper accepted for publication in Acta     #
# Crystallographica Section E. It conforms to the requirements of Notes      #
# for Authors for Section E, and has been peer reviewed under the auspices   #
# of the IUCr Commission on Journals.                                        #
#                                                                            #
# Full details of the Crystallographic Information File format               #
# are given in the paper "The Crystallographic Information File (CIF):       #
# a New Standard Archive File for Crystallography" by S. R. Hall, F. H.      #
# Allen and I. D. Brown [Acta Cryst. (1991), A47, 655-685].                  #
#                                                                            #
# The current version of the core CIF dictionary is obtainable from          #
# ftp://ftp.iucr.org/pub/cif_core.dic. The current version number is 2.4.    #
#                                                                            #
# Software is freely available for graphical display of the structure(s) in  #
# this CIF.  For information consult the CIF home page http://www.iucr.org/  #
# cif/home.html                                                              #
#                                                                            #
# This file may be used for bona fide research purposes within the           #
# scientific community so long as proper attribution is given to the journal # 
# article from which it was obtained.                                        #
#                                                                            #
##############################################################################
                                             
data_I
_audit_creation_method     SHELXL-97
_chemical_name_systematic
;
5-hydroxy-1a,4a-dimethyl-7-
methyleneperhydrodioxireno[5,6:9,10]cyclodeca[1,2-<i>b</i>]furan-8-one
;
_chemical_name_common
;
9\b-Hydroxy-1\b,10\a-epoxyparthenolide
;
_chemical_formula_moiety     'C15 H20 O5'
_chemical_formula_sum     'C15 H20 O5'
_chemical_formula_iupac     'C15 H20 O5'
_chemical_formula_weight     280.31
_chemical_melting_point     ?
_symmetry_cell_setting     monoclinic
_symmetry_space_group_name_H-M     'P 21'
_symmetry_space_group_name_Hall     'P 2yb'
loop_
    _symmetry_equiv_pos_as_xyz
    'x, y, z'
    '-x, y+1/2, -z'
_cell_length_a     9.2295(3)
_cell_length_b     9.5431(3)
_cell_length_c     9.3787(3)
_cell_angle_alpha     90.00
_cell_angle_beta     118.662(2)
_cell_angle_gamma     90.00
_cell_volume     724.84(4)
_cell_formula_units_Z     2
_cell_measurement_reflns_used     8090
_cell_measurement_theta_min     2.5
_cell_measurement_theta_max     26.5
_cell_measurement_temperature     298(2)
_exptl_crystal_description     Prism
_exptl_crystal_colour     colourless
_exptl_crystal_size_max     0.27
_exptl_crystal_size_mid     0.18
_exptl_crystal_size_min     0.12
_exptl_crystal_density_diffrn     1.284
_exptl_crystal_density_meas     ?
_exptl_crystal_density_method     'not measured'
_exptl_crystal_F_000     300
_exptl_absorpt_coefficient_mu     0.096
_exptl_absorpt_correction_type     none
_exptl_absorpt_process_details     ?
_exptl_absorpt_correction_T_min     ?
_exptl_absorpt_correction_T_max     ?
_diffrn_ambient_temperature     298(2)
_diffrn_radiation_type     MoK\a
_diffrn_radiation_wavelength     0.71073
_diffrn_radiation_source     'fine-focus sealed tube'
_diffrn_radiation_monochromator     graphite
_diffrn_measurement_device_type     'Bruker X8 APEXII CCD area-detector'
_diffrn_measurement_method     '\f and \w scans'
_diffrn_detector_area_resol_mean     ?
_diffrn_reflns_number     8090
_diffrn_reflns_av_R_equivalents     0.0309
_diffrn_reflns_av_sigmaI/netI     0.0228
_diffrn_reflns_theta_min     2.47
_diffrn_reflns_theta_max     26.70
_diffrn_reflns_theta_full     26.70
_diffrn_measured_fraction_theta_max     0.998
_diffrn_measured_fraction_theta_full     0.998
_diffrn_reflns_limit_h_min     -11
_diffrn_reflns_limit_h_max     11
_diffrn_reflns_limit_k_min     -10
_diffrn_reflns_limit_k_max     12
_diffrn_reflns_limit_l_min     -11
_diffrn_reflns_limit_l_max     11
_diffrn_standards_number     0
_diffrn_standards_interval_count     .
_diffrn_standards_interval_time     .
_diffrn_standards_decay_%     ?
_reflns_number_total     1617
_reflns_number_gt     1378
_reflns_threshold_expression     I>2\s(I)
_refine_ls_structure_factor_coef     Fsqd
_refine_ls_matrix_type     full
_refine_ls_R_factor_all     0.0417
_refine_ls_R_factor_gt     0.0325
_refine_ls_wR_factor_gt     0.0900
_refine_ls_wR_factor_ref     0.0903
_refine_ls_goodness_of_fit_ref     1.047
_refine_ls_restrained_S_all     1.046
_refine_ls_number_reflns     1617
_refine_ls_number_parameters     184
_refine_ls_number_restraints     1
_refine_ls_hydrogen_treatment     constr
_refine_ls_weighting_scheme     calc
_refine_ls_weighting_details
         'calc w=1/[\s^2^(Fo^2^)+(0.0541P)^2^+0.0327P] where P=(Fo^2^+2Fc^2^)/3'
_atom_sites_solution_hydrogens     geom
_atom_sites_solution_primary     direct
_atom_sites_solution_secondary     difmap
_refine_ls_shift/su_max     0.001
_refine_ls_shift/su_mean     0.000
_refine_diff_density_max     0.126
_refine_diff_density_min     -0.126
_refine_ls_extinction_method     none
_refine_ls_extinction_coef     ?
loop_
    _atom_type_symbol
    _atom_type_description
    _atom_type_scat_dispersion_real
    _atom_type_scat_dispersion_imag
    _atom_type_scat_source
    'C' 'C' 0.0033 0.0016
                         'International Tables Vol C Tables 4.2.6.8 and 6.1.1.4'
    'H' 'H' 0.0000 0.0000
                         'International Tables Vol C Tables 4.2.6.8 and 6.1.1.4'
    'O' 'O' 0.0106 0.0060
                         'International Tables Vol C Tables 4.2.6.8 and 6.1.1.4'
_computing_data_collection     'APEX2 (Bruker, 2005)'
_computing_cell_refinement     'SAINT (Bruker, 2005)'
_computing_data_reduction     'SAINT (Bruker, 2005)'
_computing_structure_solution     'SHELXS97 (Sheldrick, 2008)'
_computing_structure_refinement     'SHELXL97 (Sheldrick, 2008)'
_computing_molecular_graphics
                   'ORTEP-3 for Windows (Farrugia,1997) and PLATON (Spek, 2009)'
_computing_publication_material     'WinGX (Farrugia, 1999)'
loop_
    _atom_site_type_symbol
    _atom_site_label
    _atom_site_fract_x
    _atom_site_fract_y
    _atom_site_fract_z
    _atom_site_U_iso_or_equiv
    _atom_site_adp_type
    _atom_site_calc_flag
    _atom_site_refinement_flags
    _atom_site_occupancy
    _atom_site_disorder_assembly
    _atom_site_disorder_group
    C C1 -0.1569(3) 0.2114(3) 0.0240(3) 0.0445(5) Uani d . 1 . .
    H H1 -0.0953 0.2863 0.0055 0.053 Uiso calc R 1 . .
    C C2 -0.3412(3) 0.2235(3) -0.0757(3) 0.0567(7) Uani d . 1 . .
    H H2A -0.3919 0.1709 -0.0227 0.068 Uiso calc R 1 . .
    H H2B -0.3757 0.1811 -0.1811 0.068 Uiso calc R 1 . .
    C C3 -0.4043(3) 0.3738(4) -0.1004(3) 0.0638(8) Uani d . 1 . .
    H H3A -0.3743 0.4211 -0.1741 0.077 Uiso calc R 1 . .
    H H3B -0.5238 0.3729 -0.1505 0.077 Uiso calc R 1 . .
    C C4 -0.3354(3) 0.4546(3) 0.0564(3) 0.0522(6) Uani d . 1 . .
    C C5 -0.1856(3) 0.5389(3) 0.0973(3) 0.0493(6) Uani d . 1 . .
    H H5 -0.1470 0.5325 0.0167 0.059 Uiso calc R 1 . .
    C C6 -0.0511(2) 0.5623(2) 0.2665(3) 0.0421(5) Uani d . 1 . .
    H H6 -0.0915 0.5477 0.3448 0.051 Uiso calc R 1 . .
    C C7 0.0972(3) 0.4660(2) 0.3050(3) 0.0367(5) Uani d . 1 . .
    H H7 0.0907 0.4403 0.2009 0.044 Uiso calc R 1 . .
    C C8 0.1049(3) 0.3287(2) 0.3942(3) 0.0423(5) Uani d . 1 . .
    H H8A 0.2046 0.3294 0.4986 0.051 Uiso calc R 1 . .
    H H8B 0.0116 0.3261 0.4149 0.051 Uiso calc R 1 . .
    C C9 0.1036(3) 0.1953(2) 0.3041(3) 0.0395(5) Uani d . 1 . .
    H H9 0.1641 0.2126 0.2439 0.047 Uiso calc R 1 . .
    C C10 -0.0689(3) 0.1455(2) 0.1862(3) 0.0407(5) Uani d . 1 . .
    C C11 0.2419(3) 0.5625(2) 0.3892(3) 0.0399(5) Uani d . 1 . .
    C C12 0.1773(3) 0.7075(2) 0.3533(3) 0.0465(5) Uani d . 1 . .
    C C13 0.3997(3) 0.5360(3) 0.4776(3) 0.0601(7) Uani d . 1 . .
    H H13A 0.4749 0.6094 0.5198 0.072 Uiso calc R 1 . .
    H H13B 0.4367 0.4438 0.4980 0.072 Uiso calc R 1 . .
    C C14 -0.1584(3) 0.0708(3) 0.2633(3) 0.0589(7) Uani d . 1 . .
    H H14A -0.1411 0.1202 0.3593 0.088 Uiso calc R 1 . .
    H H14B -0.1164 -0.0229 0.2917 0.088 Uiso calc R 1 . .
    H H14C -0.2744 0.0675 0.1877 0.088 Uiso calc R 1 . .
    C C15 -0.3799(3) 0.4050(3) 0.1816(3) 0.0599(7) Uani d . 1 . .
    H H15A -0.3367 0.4691 0.2715 0.090 Uiso calc R 1 . .
    H H15B -0.3336 0.3137 0.2190 0.090 Uiso calc R 1 . .
    H H15C -0.4979 0.4004 0.1347 0.090 Uiso calc R 1 . .
    O O1 -0.3421(2) 0.6072(2) 0.0388(3) 0.0650(5) Uani d . 1 . .
    O O2 0.1910(2) 0.09367(17) 0.4267(2) 0.0569(5) Uani d . 1 . .
    H H2 0.1973 0.0204 0.3843 0.085 Uiso calc R 1 . .
    O O3 0.0115(2) 0.70565(16) 0.2779(2) 0.0539(4) Uani d . 1 . .
    O O4 0.2528(2) 0.81591(19) 0.3811(2) 0.0653(5) Uani d . 1 . .
    O O5 -0.0845(2) 0.07350(19) 0.0434(2) 0.0549(4) Uani d . 1 . .
loop_
    _atom_site_aniso_label
    _atom_site_aniso_U_11
    _atom_site_aniso_U_22
    _atom_site_aniso_U_33
    _atom_site_aniso_U_12
    _atom_site_aniso_U_13
    _atom_site_aniso_U_23
    C1 0.0426(11) 0.0524(14) 0.0442(11) -0.0061(10) 0.0254(9) -0.0082(11)
    C2 0.0443(13) 0.077(2) 0.0458(13) -0.0123(12) 0.0194(10) -0.0122(13)
    C3 0.0351(12) 0.091(2) 0.0544(15) 0.0047(12) 0.0123(11) 0.0073(14)
    C4 0.0341(11) 0.0619(16) 0.0599(15) 0.0111(10) 0.0221(10) 0.0078(12)
    C5 0.0391(11) 0.0543(14) 0.0561(13) 0.0127(10) 0.0241(10) 0.0159(11)
    C6 0.0454(11) 0.0330(12) 0.0557(13) 0.0072(9) 0.0306(10) 0.0073(10)
    C7 0.0431(12) 0.0284(10) 0.0398(11) 0.0044(8) 0.0210(9) 0.0030(8)
    C8 0.0550(12) 0.0300(11) 0.0416(11) 0.0007(10) 0.0228(9) 0.0020(9)
    C9 0.0446(11) 0.0293(10) 0.0465(12) 0.0023(9) 0.0232(10) 0.0002(9)
    C10 0.0484(12) 0.0347(11) 0.0488(12) -0.0043(9) 0.0311(10) -0.0063(9)
    C11 0.0450(11) 0.0321(11) 0.0442(11) 0.0009(9) 0.0227(9) 0.0015(9)
    C12 0.0569(13) 0.0331(12) 0.0544(13) 0.0020(11) 0.0306(11) -0.0006(11)
    C13 0.0461(13) 0.0519(15) 0.0699(16) 0.0010(11) 0.0178(11) 0.0071(13)
    C14 0.0654(15) 0.0529(16) 0.0695(16) -0.0123(13) 0.0413(13) 0.0045(13)
    C15 0.0536(14) 0.0636(17) 0.0754(18) 0.0038(13) 0.0413(13) 0.0003(13)
    O1 0.0441(10) 0.0637(13) 0.0835(12) 0.0202(8) 0.0276(9) 0.0214(10)
    O2 0.0673(11) 0.0297(8) 0.0630(10) 0.0118(8) 0.0226(9) 0.0057(8)
    O3 0.0574(10) 0.0299(8) 0.0780(11) 0.0121(8) 0.0355(9) 0.0071(9)
    O4 0.0786(13) 0.0307(8) 0.0896(13) -0.0083(8) 0.0429(10) -0.0048(9)
    O5 0.0596(9) 0.0517(10) 0.0604(10) -0.0073(8) 0.0342(8) -0.0212(8)
loop_
    _geom_bond_atom_site_label_1
    _geom_bond_atom_site_label_2
    _geom_bond_site_symmetry_2
    _geom_bond_distance
    _geom_bond_publ_flag
    C1 O5 . 1.447(3) ?
    C1 C10 . 1.477(3) ?
    C1 C2 . 1.502(3) ?
    C1 H1 . 0.98 ?
    C2 C3 . 1.524(4) ?
    C2 H2A . 0.97 ?
    C2 H2B . 0.97 ?
    C3 C4 . 1.505(4) ?
    C3 H3A . 0.97 ?
    C3 H3B . 0.97 ?
    C4 O1 . 1.463(3) ?
    C4 C5 . 1.482(4) ?
    C4 C15 . 1.495(4) ?
    C5 O1 . 1.432(3) ?
    C5 C6 . 1.490(3) ?
    C5 H5 . 0.98 ?
    C6 O3 . 1.469(3) ?
    C6 C7 . 1.541(3) ?
    C6 H6 . 0.98 ?
    C7 C11 . 1.498(3) ?
    C7 C8 . 1.537(3) ?
    C7 H7 . 0.98 ?
    C8 C9 . 1.525(3) ?
    C8 H8A . 0.97 ?
    C8 H8B . 0.97 ?
    C9 O2 . 1.422(3) ?
    C9 C10 . 1.515(3) ?
    C9 H9 . 0.98 ?
    C10 O5 . 1.449(3) ?
    C10 C14 . 1.512(3) ?
    C11 C13 . 1.310(3) ?
    C11 C12 . 1.480(3) ?
    C12 O4 . 1.204(3) ?
    C12 O3 . 1.343(3) ?
    C13 H13A . 0.93 ?
    C13 H13B . 0.93 ?
    C14 H14A . 0.96 ?
    C14 H14B . 0.96 ?
    C14 H14C . 0.96 ?
    C15 H15A . 0.96 ?
    C15 H15B . 0.96 ?
    C15 H15C . 0.96 ?
    O2 H2 . 0.82 ?
loop_
    _geom_angle_atom_site_label_1
    _geom_angle_atom_site_label_2
    _geom_angle_atom_site_label_3
    _geom_angle_site_symmetry_1
    _geom_angle_site_symmetry_3
    _geom_angle
    _geom_angle_publ_flag
    O5 C1 C10 . . 59.41(15) ?
    O5 C1 C2 . . 117.7(2) ?
    C10 C1 C2 . . 124.9(2) ?
    O5 C1 H1 . . 114.4 ?
    C10 C1 H1 . . 114.4 ?
    C2 C1 H1 . . 114.4 ?
    C1 C2 C3 . . 113.8(2) ?
    C1 C2 H2A . . 108.8 ?
    C3 C2 H2A . . 108.8 ?
    C1 C2 H2B . . 108.8 ?
    C3 C2 H2B . . 108.8 ?
    H2A C2 H2B . . 107.7 ?
    C4 C3 C2 . . 112.5(2) ?
    C4 C3 H3A . . 109.1 ?
    C2 C3 H3A . . 109.1 ?
    C4 C3 H3B . . 109.1 ?
    C2 C3 H3B . . 109.1 ?
    H3A C3 H3B . . 107.8 ?
    O1 C4 C5 . . 58.19(16) ?
    O1 C4 C15 . . 113.1(2) ?
    C5 C4 C15 . . 122.8(2) ?
    O1 C4 C3 . . 115.1(2) ?
    C5 C4 C3 . . 115.8(2) ?
    C15 C4 C3 . . 117.3(2) ?
    O1 C5 C4 . . 60.23(15) ?
    O1 C5 C6 . . 120.8(2) ?
    C4 C5 C6 . . 123.7(2) ?
    O1 C5 H5 . . 113.9 ?
    C4 C5 H5 . . 113.9 ?
    C6 C5 H5 . . 113.9 ?
    O3 C6 C5 . . 108.32(18) ?
    O3 C6 C7 . . 105.30(16) ?
    C5 C6 C7 . . 110.70(18) ?
    O3 C6 H6 . . 110.8 ?
    C5 C6 H6 . . 110.8 ?
    C7 C6 H6 . . 110.8 ?
    C11 C7 C8 . . 116.15(18) ?
    C11 C7 C6 . . 102.94(17) ?
    C8 C7 C6 . . 116.07(17) ?
    C11 C7 H7 . . 107.0 ?
    C8 C7 H7 . . 107.0 ?
    C6 C7 H7 . . 107.0 ?
    C9 C8 C7 . . 115.12(17) ?
    C9 C8 H8A . . 108.5 ?
    C7 C8 H8A . . 108.5 ?
    C9 C8 H8B . . 108.5 ?
    C7 C8 H8B . . 108.5 ?
    H8A C8 H8B . . 107.5 ?
    O2 C9 C10 . . 111.51(18) ?
    O2 C9 C8 . . 105.69(16) ?
    C10 C9 C8 . . 113.10(17) ?
    O2 C9 H9 . . 108.8 ?
    C10 C9 H9 . . 108.8 ?
    C8 C9 H9 . . 108.8 ?
    O5 C10 C1 . . 59.26(15) ?
    O5 C10 C14 . . 112.5(2) ?
    C1 C10 C14 . . 122.4(2) ?
    O5 C10 C9 . . 115.25(17) ?
    C1 C10 C9 . . 119.00(18) ?
    C14 C10 C9 . . 115.0(2) ?
    C13 C11 C12 . . 121.9(2) ?
    C13 C11 C7 . . 130.9(2) ?
    C12 C11 C7 . . 107.19(18) ?
    O4 C12 O3 . . 121.4(2) ?
    O4 C12 C11 . . 128.7(2) ?
    O3 C12 C11 . . 109.87(19) ?
    C11 C13 H13A . . 120.0 ?
    C11 C13 H13B . . 120.0 ?
    H13A C13 H13B . . 120.0 ?
    C10 C14 H14A . . 109.5 ?
    C10 C14 H14B . . 109.5 ?
    H14A C14 H14B . . 109.5 ?
    C10 C14 H14C . . 109.5 ?
    H14A C14 H14C . . 109.5 ?
    H14B C14 H14C . . 109.5 ?
    C4 C15 H15A . . 109.5 ?
    C4 C15 H15B . . 109.5 ?
    H15A C15 H15B . . 109.5 ?
    C4 C15 H15C . . 109.5 ?
    H15A C15 H15C . . 109.5 ?
    H15B C15 H15C . . 109.5 ?
    C5 O1 C4 . . 61.57(16) ?
    C9 O2 H2 . . 109.5 ?
    C12 O3 C6 . . 111.09(16) ?
    C1 O5 C10 . . 61.33(14) ?
loop_
    _geom_hbond_atom_site_label_D
    _geom_hbond_atom_site_label_H
    _geom_hbond_atom_site_label_A
    _geom_hbond_site_symmetry_A
    _geom_hbond_distance_DH
    _geom_hbond_distance_HA
    _geom_hbond_distance_DA
    _geom_hbond_angle_DHA
    _geom_hbond_publ_flag
    O2 H2 O4 1_545 0.82 2.02 2.787(3) 155 yes
data_global
_journal_date_recd_electronic     2010-08-14
_journal_date_accepted     2010-08-18
_journal_name_full     'Acta Crystallographica, Section E'
_journal_year     2010
_journal_volume     66
_journal_issue      9
_journal_page_first     o2395
_journal_page_last     o2395
_journal_paper_category     QO
_journal_coeditor_code     CI5157
_publ_contact_author_name     'Professor Ahmed  Benharref'
_publ_contact_author_address
;
Laboratoire de Chimie des Substances Naturelles
URAC16.Facult\'e des Sciences Semlalia,
BP 2390 Bd My Abdellah,
40000 Marrakech
Morocco.
;
_publ_contact_author_email     'abenharref@yahoo.fr'
_publ_contact_author_fax     '0021224437408'
_publ_contact_author_phone     '0021224434649'
_publ_section_title
;
9\b-Hydroxy-1\b,10\a-epoxyparthenolide
;
loop_
    _publ_author_name
    _publ_author_address
    'Mohamed Moumou'
;
Laboratoire de Chimie Bioorganique et Analytique,
URAC 22
BP 146, FSTM, Universit\'e Hassan II
Mohammedia-Casablanca 20810 Mohammedia, Morocco
;
    'Mohamed Akssira'
;
Laboratoire de Chimie Bioorganique et Analytique,
URAC 22
BP 146, FSTM, Universit\'e Hassan II
Mohammedia-Casablanca 20810 Mohammedia, Morocco
;
    'El Ammari, Lahcen'
;
Laboratoire de Chimie du Solide Appliqu\'ee
Facult\'e des Sciences
Avenue Ibn Battouta
BP 1014 Rabat, Morocco
;
    ' Ahmed Benharref'
;
Laboratoire de Chimie des Substances Naturelles
URAC16. Facult\'e des Sciences Semlalia,
BP 2390 Bd My Abdellah,
40000 Marrakech
Morocco
;
    ' Moha Berraho'
;
Laboratoire de Chimie des Substances Naturelles
URAC16. Facult\'e des Sciences Semlalia,
BP 2390 Bd My Abdellah,
40000 Marrakech
Morocco
;
