# Supplementary material for: 9β-Hy­droxy-1β,10α-ep­oxy­parthenolide
Source: Acta Crystallogr Sect E Struct Rep Online. 2010 Aug 25;66(Pt 9):o2395. doi: 10.1107/S1600536810033404 (PMC3007864; doi:10.1107/S1600536810033404)
Supplement: Supplementary file 2 [file e-66-o2395-Isup2.hkl]

#
# h,k,l, Fc-squared, Fo-squared, sigma(Fo-squared) and status flag
#
data_I
_shelx_title ' el_mohr5 in P 1 21 1'
_shelx_refln_list_code          4
_shelx_F_calc_maximum      116.21
_exptl_crystal_F_000       300.00
_reflns_d_resolution_high  0.7910
 
loop_
 _symmetry_equiv_pos_as_xyz
 'x, y, z'
 '-x, y+1/2, -z'
 
_cell_length_a     9.2295
_cell_length_b     9.5431
_cell_length_c     9.3787
_cell_angle_alpha  90.000
_cell_angle_beta  118.662
_cell_angle_gamma  90.000
 
_shelx_F_squared_multiplier     1.000
 
loop_
 _refln_index_h
 _refln_index_k
 _refln_index_l
 _refln_F_squared_calc
 _refln_F_squared_meas
 _refln_F_squared_sigma
 _refln_observed_status
   1   0   0     3049.79     2849.86     50.21 o
   2   0   0      204.03      195.01      4.33 o
   3   0   0        2.90        3.29      0.46 o
   4   0   0      902.02      915.98     15.05 o
   5   0   0       31.26       28.03      1.81 o
   6   0   0        0.91        0.76      0.59 o
   7   0   0       64.91       66.15      3.29 o
   8   0   0        1.04        0.33      0.96 o
   9   0   0        0.10        0.66      1.06 o
  10   0   0        0.48        0.52      1.20 o
   1   1   0     1584.29     1521.67     10.82 o
   2   1   0     1577.33     1568.55     16.14 o
   3   1   0      272.09      268.39      3.12 o
   4   1   0       23.77       28.65      0.80 o
   5   1   0      121.71      124.59      2.04 o
   6   1   0      117.44      121.88      2.14 o
   7   1   0       77.94       75.52      1.71 o
   8   1   0       27.75       26.50      1.25 o
   9   1   0        3.37        3.95      0.92 o
  10   1   0        1.47        2.20      0.95 o
   0   2   0     3220.37     3182.00     37.53 o
   1   2   0     2226.92     2233.04     18.37 o
   2   2   0       24.83       26.43      0.42 o
   3   2   0       77.66       74.29      0.98 o
   4   2   0       99.49       98.72      1.62 o
   5   2   0        4.90        5.82      0.49 o
   6   2   0      105.27       99.94      1.87 o
   7   2   0       50.23       51.50      1.55 o
   8   2   0       34.31       36.22      1.60 o
   9   2   0        2.09        0.95      0.77 o
  10   2   0        4.58        4.53      1.04 o
   1   3   0      103.86      101.28      1.08 o
   2   3   0      407.98      406.59      3.52 o
   3   3   0      150.48      135.75      1.59 o
   4   3   0        7.11        6.78      0.54 o
   5   3   0       66.80       66.58      1.27 o
   6   3   0       19.65       19.77      0.77 o
   7   3   0      252.20      238.01      3.60 o
   8   3   0        0.05       -0.48      0.48 o
   9   3   0        0.50        0.03      0.69 o
   0   4   0      365.09      392.39      5.09 o
   1   4   0      106.73      112.89      1.35 o
   2   4   0      321.64      341.63      3.19 o
   3   4   0      154.66      158.31      2.66 o
   4   4   0       52.56       51.16      1.05 o
   5   4   0        5.04        4.29      0.46 o
   6   4   0       92.76       91.37      1.97 o
   7   4   0       14.75       16.18      0.88 o
   8   4   0        0.90        0.68      0.53 o
   9   4   0        9.93       10.45      1.05 o
   1   5   0      182.32      196.15      2.42 o
   2   5   0      153.96      159.84      1.77 o
   3   5   0       84.74       85.98      1.27 o
   4   5   0       27.85       26.00      0.69 o
   5   5   0      152.77      148.99      2.38 o
   6   5   0       53.85       53.11      1.34 o
   7   5   0       21.14       21.27      1.08 o
   8   5   0        7.20        6.99      0.77 o
   9   5   0        6.23        6.78      0.93 o
   0   6   0      390.18      358.51     10.75 o
   1   6   0       80.20       88.20      1.37 o
   2   6   0       52.45       51.57      1.09 o
   3   6   0       28.10       26.52      0.70 o
   4   6   0       16.69       18.64      0.61 o
   5   6   0      150.96      140.98      2.16 o
   6   6   0       29.59       26.08      1.10 o
   7   6   0       25.85       29.78      1.34 o
   8   6   0        2.04        2.64      0.75 o
   1   7   0       48.58       47.90      1.27 o
   2   7   0      117.26      122.57      2.20 o
   3   7   0      163.91      167.68      3.12 o
   4   7   0       25.60       26.14      0.82 o
   5   7   0        2.24        1.67      0.50 o
   6   7   0        4.66        4.93      0.62 o
   7   7   0       10.10        9.68      0.83 o
   8   7   0        2.96        1.94      0.77 o
   0   8   0      653.37      634.28     14.08 o
   1   8   0      244.51      237.49      4.23 o
   2   8   0       10.58        9.44      0.82 o
   3   8   0       13.95       13.89      1.32 o
   4   8   0        5.01        5.08      0.73 o
   5   8   0        4.18        6.35      0.56 o
   6   8   0       24.34       23.85      1.06 o
   7   8   0        0.15       -0.05      0.65 o
   1   9   0       16.82       14.96      0.98 o
   2   9   0        7.06        6.88      0.82 o
   3   9   0       23.22       21.88      1.09 o
   4   9   0        1.85        2.35      0.78 o
   5   9   0        0.17       -0.07      0.75 o
   6   9   0        3.36        4.40      1.12 o
   0  10   0       12.62       13.21      1.44 o
   1  10   0        5.53        5.82      0.82 o
   2  10   0        9.62       10.35      0.99 o
   3  10   0        2.36        2.59      0.72 o
   4  10   0        1.19       -0.12      0.97 o
   5  10   0       10.94       16.67      1.37 o
   1  11   0       26.14       24.68      1.60 o
   2  11   0        2.81        1.07      0.80 o
   3  11   0        0.23        0.35      0.77 o
   4  11   0        1.25        0.88      0.91 o
   0  12   0       24.89       24.54      1.97 o
 -10   0   1        0.14        0.76      1.18 o
  -9   0   1        0.02        0.10      1.04 o
  -8   0   1       48.88       43.31      2.52 o
  -7   0   1      215.80      211.29      4.59 o
  -6   0   1       58.43       67.02      2.04 o
  -5   0   1       11.90       12.44      1.05 o
  -4   0   1     1339.12     1386.67     27.15 o
  -3   0   1      387.13      385.96      7.13 o
  -2   0   1      361.79      393.07      5.61 o
  -1   0   1       38.81       29.37      0.56 o
   0   0   1      238.65      157.87      3.25 o
   1   0   1     1195.43     1163.45     16.03 o
   2   0   1        0.00        0.20      0.28 o
   3   0   1      882.86      852.31     12.13 o
   4   0   1      216.54      232.90      4.51 o
   5   0   1       93.50       85.55      2.83 o
   6   0   1      168.61      146.57      7.58 o
   7   0   1        7.72        5.99      0.97 o
   8   0   1        2.60        0.91      1.02 o
   9   0   1        1.00        0.01      1.15 o
 -10   1   1        3.52        4.04      0.98 o
  -9   1   1        7.81        6.48      0.82 o
  -8   1   1        4.59        4.62      0.53 o
  -7   1   1       46.71       47.88      1.42 o
  -6   1   1       60.50       67.82      1.52 o
  -5   1   1      517.54      542.72      7.26 o
  -4   1   1      355.48      351.94      4.78 o
  -3   1   1      737.02      733.89      7.84 o
  -2   1   1     1290.67     1287.57     15.87 o
  -1   1   1     1513.27     1385.91     10.95 o
   0   1   1      427.17      414.68      3.20 o
   1   1   1      447.10      422.32      3.47 o
   2   1   1     1474.49     1459.66     15.17 o
   3   1   1     1243.15     1313.87     12.93 o
   4   1   1      289.19      302.29      5.55 o
   5   1   1       84.99       93.22      2.21 o
   6   1   1       23.52       24.16      0.95 o
   7   1   1        5.15        4.66      0.65 o
   8   1   1        0.87        0.40      0.64 o
   9   1   1        2.82        2.98      0.96 o
 -10   2   1        1.96        2.45      0.77 o
  -9   2   1       13.47       13.26      1.01 o
  -8   2   1       13.15       12.86      0.83 o
  -7   2   1       63.42       56.41      1.30 o
  -6   2   1        8.54        8.33      0.61 o
  -5   2   1      484.24      483.04      7.21 o
  -4   2   1      223.09      245.29      3.92 o
  -3   2   1       24.99       26.60      0.57 o
  -2   2   1      498.56      509.83      6.18 o
  -1   2   1      321.78      298.11      3.49 o
   0   2   1       84.26       97.18      0.99 o
   1   2   1     1921.77     1890.80     14.20 o
   2   2   1      257.64      275.35      2.50 o
   3   2   1      354.35      361.72      3.47 o
   4   2   1       34.18       32.39      0.96 o
   5   2   1       91.58       93.17      1.75 o
   6   2   1       11.10       10.79      0.72 o
   7   2   1        6.38        5.95      0.76 o
   8   2   1        0.12        0.27      0.64 o
   9   2   1        3.42        3.12      0.96 o
 -10   3   1        0.03       -0.75      0.78 o
  -9   3   1        9.84       11.14      0.81 o
  -8   3   1        3.70        2.63      0.57 o
  -7   3   1       21.51       21.82      0.85 o
  -6   3   1      149.89      143.37      2.34 o
  -5   3   1      156.57      156.07      2.16 o
  -4   3   1       38.82       40.93      0.87 o
  -3   3   1      236.69      263.74      3.33 o
  -2   3   1      227.50      226.24      2.50 o
  -1   3   1      520.69      551.38      5.87 o
   0   3   1      741.55      741.64      6.86 o
   1   3   1      233.70      240.19      2.16 o
   2   3   1      187.74      176.95      1.72 o
   3   3   1       22.74       22.06      0.59 o
   4   3   1        9.49        9.21      0.46 o
   5   3   1       41.05       39.81      1.00 o
   6   3   1       95.91       85.08      1.77 o
   7   3   1       12.84        9.17      0.76 o
   8   3   1        1.06        1.50      0.61 o
   9   3   1        8.30       10.30      1.09 o
 -10   4   1        7.96       10.29      1.13 o
  -9   4   1        4.33        3.95      0.70 o
  -8   4   1       16.89       16.28      0.85 o
  -7   4   1       36.05       33.04      1.14 o
  -6   4   1       47.20       42.25      1.28 o
  -5   4   1        1.05        0.85      0.31 o
  -4   4   1      227.72      239.09      2.79 o
  -3   4   1      321.28      362.85      3.45 o
  -2   4   1       65.74       68.77      0.98 o
  -1   4   1      274.98      275.95      3.30 o
   0   4   1      411.30      444.09      4.23 o
   1   4   1      158.37      147.05      1.60 o
   2   4   1     1043.98     1122.68      9.81 o
   3   4   1      435.29      463.55      4.60 o
   4   4   1        3.28        4.61      0.40 o
   5   4   1       28.24       27.05      0.87 o
   6   4   1       12.36       12.52      0.87 o
   7   4   1        6.85        7.55      0.72 o
   8   4   1        1.26        0.72      0.59 o
   9   4   1        1.78       -0.12      0.84 o
  -9   5   1       17.18       19.71      1.35 o
  -8   5   1        9.25       10.10      0.96 o
  -7   5   1       58.63       53.85      1.47 o
  -6   5   1       59.54       64.23      1.36 o
  -5   5   1      119.56      117.16      2.16 o
  -4   5   1       34.84       31.70      0.68 o
  -3   5   1       17.84       19.78      0.51 o
  -2   5   1      622.69      648.72      6.19 o
  -1   5   1       91.20       94.40      1.14 o
   0   5   1      104.34      111.32      1.38 o
   1   5   1      258.82      256.64      3.01 o
   2   5   1      140.93      135.89      1.64 o
   3   5   1       17.81       20.01      0.56 o
   4   5   1      146.96      136.54      2.33 o
   5   5   1        6.83        7.02      0.68 o
   6   5   1       23.26       20.66      0.93 o
   7   5   1        1.63        1.41      0.56 o
   8   5   1       17.43       16.65      1.28 o
  -9   6   1        2.42        1.74      0.76 o
  -8   6   1        4.42        3.62      0.68 o
  -7   6   1        5.71        5.61      0.67 o
  -6   6   1        0.55        0.09      0.43 o
  -5   6   1       15.73       13.78      0.68 o
  -4   6   1       80.88       90.82      1.71 o
  -3   6   1       61.03       61.98      1.05 o
  -2   6   1       38.33       40.13      0.73 o
  -1   6   1       49.72       49.81      1.05 o
   0   6   1      101.61      105.62      1.78 o
   1   6   1       44.82       50.93      1.22 o
   2   6   1       34.45       38.99      1.30 o
   3   6   1      173.17      180.02      2.46 o
   4   6   1       21.77       21.87      0.71 o
   5   6   1       31.72       32.30      1.00 o
   6   6   1        7.48        7.79      0.72 o
   7   6   1        9.79        8.11      0.84 o
   8   6   1        4.69        5.27      0.96 o
  -8   7   1        9.64       10.20      0.96 o
  -7   7   1        5.41        6.83      0.71 o
  -6   7   1       49.54       47.13      1.34 o
  -5   7   1      186.33      172.72      2.60 o
  -4   7   1       18.00       17.23      0.91 o
  -3   7   1       56.73       52.66      0.94 o
  -2   7   1       22.98       21.55      0.73 o
  -1   7   1       11.86       13.77      0.66 o
   0   7   1       67.95       72.88      1.36 o
   1   7   1      100.16       99.75      2.08 o
   2   7   1      118.05      120.40      2.10 o
   3   7   1      130.88      122.91      2.07 o
   4   7   1      264.66      255.66      3.69 o
   5   7   1       23.84       23.15      0.93 o
   6   7   1        6.39        6.65      0.75 o
   7   7   1        3.20        3.97      0.95 o
  -8   8   1       11.54       11.56      1.14 o
  -7   8   1       12.93       15.18      0.98 o
  -6   8   1        8.34        8.31      0.79 o
  -5   8   1        2.91        2.85      0.50 o
  -4   8   1        4.26        4.27      0.59 o
  -3   8   1      153.55      154.16      2.52 o
  -2   8   1      102.14       97.04      1.96 o
  -1   8   1       24.11       22.81      0.92 o
   0   8   1       56.97       55.93      1.62 o
   1   8   1      199.51      189.76      3.59 o
   2   8   1       33.41       34.66      1.88 o
   3   8   1        4.95        5.67      0.73 o
   4   8   1       20.87       20.48      1.09 o
   5   8   1        9.89        9.27      0.92 o
   6   8   1       11.42       13.69      0.81 o
   7   8   1        5.64        7.27      1.13 o
  -7   9   1        1.91        2.19      0.73 o
  -6   9   1        8.20       10.07      1.00 o
  -5   9   1       11.62       11.51      1.10 o
  -4   9   1       59.31       54.25      1.82 o
  -3   9   1        6.65        8.25      0.78 o
  -2   9   1        5.09        3.71      0.70 o
  -1   9   1       21.85       25.02      1.49 o
   0   9   1        7.90        7.57      0.81 o
   1   9   1       27.98       27.81      1.26 o
   2   9   1       31.72       31.21      1.37 o
   3   9   1       40.86       36.81      1.39 o
   4   9   1        7.39        7.12      0.97 o
   5   9   1        2.70        4.07      0.98 o
   6   9   1        2.41        2.41      0.98 o
  -6  10   1       13.14       13.89      1.36 o
  -5  10   1        2.19        1.73      0.85 o
  -4  10   1        1.18        0.78      0.75 o
  -3  10   1       12.51       13.96      1.04 o
  -2  10   1       42.27       43.30      1.60 o
  -1  10   1        1.94        1.57      0.68 o
   0  10   1        6.37        6.44      0.84 o
   1  10   1       34.58       37.40      1.51 o
   2  10   1       18.39       17.60      1.62 o
   3  10   1        0.52       -0.02      0.74 o
   4  10   1        5.34        4.91      0.97 o
   5  10   1        2.02        1.75      0.94 o
  -4  11   1        4.31        3.65      1.22 o
  -3  11   1       18.26       21.31      1.72 o
  -2  11   1        3.44        3.50      0.85 o
  -1  11   1       29.01       30.40      1.43 o
   0  11   1       15.46       17.32      1.17 o
   1  11   1        4.14        4.87      1.09 o
   2  11   1        9.88        9.52      1.06 o
   3  11   1        2.40        2.19      0.86 o
 -11   0   2        0.35       -0.67      1.11 o
 -10   0   2        1.04        0.13      1.08 o
  -9   0   2       12.52       11.78      1.56 o
  -8   0   2        9.54       11.32      1.72 o
  -7   0   2        7.23        8.28      0.80 o
  -6   0   2        0.44        0.67      0.51 o
  -5   0   2        3.32        3.71      0.52 o
  -4   0   2      204.35      194.47      3.65 o
  -3   0   2        0.37        0.47      0.33 o
  -2   0   2     6010.69     5793.24     79.40 o
  -1   0   2    13505.10    12471.89    208.59 o
   0   0   2      110.42      120.33      2.16 o
   1   0   2      561.64      561.19      9.19 o
   2   0   2       57.57       61.12      1.37 o
   3   0   2       15.32       14.33      0.83 o
   4   0   2       68.40       79.20      2.17 o
   5   0   2        9.61        7.88      0.92 o
   6   0   2       28.75       24.79      1.46 o
   7   0   2        4.91        4.40      1.17 o
   8   0   2       23.03       24.50      2.82 o
   9   0   2        0.00       -0.73      1.21 o
 -11   1   2        0.32       -1.21      1.21 o
 -10   1   2        4.77        3.00      0.89 o
  -9   1   2       18.47       19.29      1.07 o
  -8   1   2       34.92       31.84      1.03 o
  -7   1   2       40.45       39.46      1.04 o
  -6   1   2      282.52      279.63      3.75 o
  -5   1   2       47.66       50.91      1.01 o
  -4   1   2      512.70      539.97      5.92 o
  -3   1   2      452.96      445.33      4.29 o
  -2   1   2      268.16      268.73      2.47 o
  -1   1   2      151.51      150.73      1.51 o
   0   1   2        3.60        4.09      0.19 o
   1   1   2      600.87      605.25      5.41 o
   2   1   2      568.13      580.94      5.60 o
   3   1   2       89.31       96.92      1.40 o
   4   1   2       95.60       97.11      1.62 o
   5   1   2      135.21      136.56      2.57 o
   6   1   2      113.13      114.89      4.26 o
   7   1   2       30.24       29.50      1.75 o
   8   1   2        0.28        1.27      0.75 o
   9   1   2        3.44        5.65      1.13 o
 -10   2   2        7.69        9.02      0.98 o
  -9   2   2       30.91       31.17      1.32 o
  -8   2   2       21.72       23.02      0.99 o
  -7   2   2       69.15       74.14      1.59 o
  -6   2   2       48.10       45.36      1.24 o
  -5   2   2      164.96      174.81      2.77 o
  -4   2   2       43.83       46.07      0.94 o
  -3   2   2      134.67      145.49      1.70 o
  -2   2   2     1228.09     1206.24     11.57 o
  -1   2   2     1432.78     1394.96     16.97 o
   0   2   2      160.24      156.97      1.74 o
   1   2   2       62.55       69.30      0.95 o
   2   2   2       44.45       42.82      0.69 o
   3   2   2       38.25       33.96      0.88 o
   4   2   2      158.58      153.51      2.23 o
   5   2   2        1.71        1.02      0.52 o
   6   2   2       28.92       30.03      1.13 o
   7   2   2        0.94        1.20      0.64 o
   8   2   2        5.86        6.69      1.15 o
   9   2   2        2.25        2.86      3.73 o
 -10   3   2        3.38        4.31      0.94 o
  -9   3   2        2.47        1.16      0.54 o
  -8   3   2       58.74       58.16      1.40 o
  -7   3   2       70.20       70.55      1.44 o
  -6   3   2       54.12       48.60      1.18 o
  -5   3   2       63.48       64.32      1.28 o
  -4   3   2      228.95      247.74      2.79 o
  -3   3   2      906.12      936.47      8.61 o
  -2   3   2      785.88      791.97      9.80 o
  -1   3   2      646.35      655.66      7.55 o
   0   3   2       22.85       21.99      0.49 o
   1   3   2       88.79       96.09      1.12 o
   2   3   2       15.56       16.99      0.45 o
   3   3   2       24.31       27.58      0.66 o
   4   3   2       82.47       84.38      1.38 o
   5   3   2      355.25      340.82      4.28 o
   6   3   2       77.01       76.37      1.72 o
   7   3   2        2.33        1.37      0.57 o
   8   3   2        2.77        3.04      0.72 o
 -10   4   2       28.73       33.83      1.57 o
  -9   4   2        6.25        6.14      0.75 o
  -8   4   2       44.64       46.51      1.41 o
  -7   4   2        1.54        1.33      0.44 o
  -6   4   2       72.82       68.84      2.23 o
  -5   4   2       27.92       29.81      0.87 o
  -4   4   2       27.22       31.49      0.77 o
  -3   4   2      291.79      308.72      3.33 o
  -2   4   2       88.36       97.94      1.94 o
  -1   4   2       28.58       27.77      0.55 o
   0   4   2      569.87      607.10      5.74 o
   1   4   2      710.64      738.19      6.93 o
   2   4   2       64.73       63.64      0.86 o
   3   4   2       58.02       56.98      0.99 o
   4   4   2       52.94       56.89      1.20 o
   5   4   2       23.99       21.38      0.90 o
   6   4   2       14.58       12.24      0.80 o
   7   4   2        9.20        9.76      0.83 o
   8   4   2        4.38        3.73      0.86 o
 -10   5   2        0.32        0.67      0.79 o
  -9   5   2        0.78        0.85      0.68 o
  -8   5   2        4.41        5.28      0.70 o
  -7   5   2        4.36        3.79      0.60 o
  -6   5   2       47.14       47.75      1.06 o
  -5   5   2       19.86       19.83      0.73 o
  -4   5   2      262.56      278.63      3.17 o
  -3   5   2      333.72      327.30      3.36 o
  -2   5   2       40.69       43.93      1.25 o
  -1   5   2      281.25      300.57      3.44 o
   0   5   2       49.82       54.45      0.88 o
   1   5   2      119.05      137.69      1.72 o
   2   5   2       12.99       11.89      0.42 o
   3   5   2       34.51       31.40      0.73 o
   4   5   2       85.48       82.72      1.50 o
   5   5   2       96.33       96.54      1.86 o
   6   5   2       35.25       35.78      1.22 o
   7   5   2        1.75        2.34      0.90 o
   8   5   2        9.92        9.87      1.26 o
  -9   6   2       12.81       12.42      1.07 o
  -8   6   2       11.18       12.48      0.90 o
  -7   6   2       27.50       25.75      1.11 o
  -6   6   2       68.34       64.00      1.42 o
  -5   6   2        1.30        0.92      0.39 o
  -4   6   2       17.91       17.12      0.54 o
  -3   6   2       46.08       50.48      0.97 o
  -2   6   2      141.93      148.65      2.08 o
  -1   6   2       24.75       26.58      0.76 o
   0   6   2       71.06       75.54      1.19 o
   1   6   2       24.27       26.30      0.68 o
   2   6   2       45.06       46.13      1.02 o
   3   6   2       51.09       49.77      1.14 o
   4   6   2      129.61      121.83      1.94 o
   5   6   2        8.82        7.91      0.62 o
   6   6   2       11.72       12.55      0.99 o
   7   6   2        1.13        1.49      0.64 o
  -9   7   2        1.94        2.06      0.80 o
  -8   7   2        5.13        5.42      0.84 o
  -7   7   2        1.84        1.00      0.63 o
  -6   7   2       11.45        9.41      0.68 o
  -5   7   2       33.73       30.46      0.96 o
  -4   7   2      222.33      207.48      3.70 o
  -3   7   2       96.41       88.99      1.36 o
  -2   7   2      100.11      100.06      1.35 o
  -1   7   2       45.15       48.61      1.47 o
   0   7   2       32.62       33.41      1.76 o
   1   7   2      145.15      143.31      2.76 o
   2   7   2       40.62       42.67      1.11 o
   3   7   2       33.20       33.40      1.06 o
   4   7   2        2.01        1.33      0.58 o
   5   7   2       16.23       18.07      0.90 o
   6   7   2        0.26        0.46      0.57 o
   7   7   2        1.50        1.85      0.90 o
  -8   8   2        0.30       -0.57      0.66 o
  -7   8   2       15.69       17.68      0.99 o
  -6   8   2       10.69       11.26      0.74 o
  -5   8   2        7.44        7.47      0.64 o
  -4   8   2        5.29        4.86      0.43 o
  -3   8   2        0.27        0.10      0.47 o
  -2   8   2      155.24      158.95      2.73 o
  -1   8   2      229.96      222.16      3.54 o
   0   8   2       20.23       18.69      0.93 o
   1   8   2       34.60       34.32      1.48 o
   2   8   2        7.19        6.09      0.81 o
   3   8   2        2.90        2.08      0.75 o
   4   8   2        9.35        7.32      1.08 o
   5   8   2        5.56        4.33      1.38 o
   6   8   2        2.35        2.30      1.11 o
  -7   9   2        2.93        4.33      0.76 o
  -6   9   2        3.80        3.78      0.57 o
  -5   9   2       21.60       20.86      0.99 o
  -4   9   2       36.97       32.90      1.40 o
  -3   9   2        6.28        7.66      0.79 o
  -2   9   2        2.64        1.46      0.61 o
  -1   9   2        8.30        9.30      1.02 o
   0   9   2       25.71       25.35      1.85 o
   1   9   2        1.02        2.26      0.69 o
   2   9   2       29.36       26.45      1.32 o
   3   9   2        0.26        0.31      0.82 o
   4   9   2        6.42        8.04      2.71 o
   5   9   2       23.87       25.79      1.81 o
  -6  10   2        1.60        1.64      1.18 o
  -5  10   2        0.89        0.53      1.05 o
  -4  10   2        2.94        1.48      1.03 o
  -3  10   2        2.22        3.23      0.90 o
  -2  10   2        4.08        5.77      0.78 o
  -1  10   2        2.64        2.83      0.70 o
   0  10   2        8.02        7.16      0.85 o
   1  10   2       11.62       12.24      1.03 o
   2  10   2        1.34        1.65      0.68 o
   3  10   2        6.01        4.53      0.95 o
   4  10   2       11.47       12.42      1.31 o
  -4  11   2        5.46        6.73      1.48 o
  -3  11   2       11.20       15.33      1.57 o
  -2  11   2       14.54       19.59      1.61 o
  -1  11   2        1.13        1.48      1.22 o
   0  11   2       19.33       20.60      1.22 o
   1  11   2        1.97        2.39      0.81 o
   2  11   2        1.01        0.81      0.72 o
 -11   0   3        1.90        1.29      1.23 o
 -10   0   3        7.38        8.00      1.51 o
  -9   0   3       69.03       68.06      3.66 o
  -8   0   3       57.47       55.39      1.90 o
  -7   0   3       26.87       29.54      1.28 o
  -6   0   3      155.01      154.39      3.27 o
  -5   0   3       40.25       33.95      1.18 o
  -4   0   3      418.12      431.74      7.39 o
  -3   0   3      272.54      264.77      4.68 o
  -2   0   3      323.38      323.40      5.58 o
  -1   0   3     4284.35     4198.49    113.15 o
   0   0   3     1305.21     1294.15     17.79 o
   1   0   3      123.16      129.44      2.02 o
   2   0   3       26.71       26.88      1.02 o
   3   0   3        1.96        2.24      0.42 o
   4   0   3       17.21       19.60      1.01 o
   5   0   3      133.52      125.28      4.00 o
   6   0   3        0.27        0.98      0.80 o
   7   0   3        5.51        4.25      1.09 o
   8   0   3        3.19        0.99      2.26 o
 -11   1   3        2.78        4.28      1.03 o
 -10   1   3        1.56        1.10      0.79 o
  -9   1   3       23.43       23.49      1.43 o
  -8   1   3       20.63       21.29      0.85 o
  -7   1   3      112.07      114.28      1.94 o
  -6   1   3      141.87      135.76      2.10 o
  -5   1   3        6.25        6.28      0.42 o
  -4   1   3       46.15       48.50      0.88 o
  -3   1   3      575.04      605.40      6.09 o
  -2   1   3     2827.26     2878.92     25.89 o
  -1   1   3     1328.88     1344.12     12.89 o
   0   1   3       88.46       93.65      1.17 o
   1   1   3      216.11      206.10      2.36 o
   2   1   3       26.02       25.52      0.66 o
   3   1   3       61.36       67.00      1.27 o
   4   1   3      136.98      140.66      2.19 o
   5   1   3        2.54        1.76      0.55 o
   6   1   3       12.47       13.34      0.90 o
   7   1   3        7.18        5.86      0.89 o
   8   1   3        2.90        3.91      0.90 o
 -11   2   3        2.04        2.58      1.13 o
 -10   2   3        1.10       -0.39      0.66 o
  -9   2   3       35.39       32.52      1.33 o
  -8   2   3       45.64       42.10      1.38 o
  -7   2   3       91.71       92.31      2.93 o
  -6   2   3      115.31      119.47      2.19 o
  -5   2   3       63.40       70.72      1.32 o
  -4   2   3      416.74      421.43      4.39 o
  -3   2   3      142.61      153.70      1.79 o
  -2   2   3      211.35      210.75      2.27 o
  -1   2   3       56.23       62.79      0.88 o
   0   2   3      446.89      440.37      4.25 o
   1   2   3       52.51       55.08      0.79 o
   2   2   3       26.27       27.51      0.77 o
   3   2   3       95.17       87.90      1.47 o
   4   2   3       32.03       29.70      2.06 o
   5   2   3       70.37       66.25      1.61 o
   6   2   3        7.35        7.80      0.85 o
   7   2   3       10.40       11.11      1.04 o
   8   2   3       15.20       18.27      1.16 o
 -10   3   3        0.54        0.12      0.76 o
  -9   3   3        0.52        1.54      0.59 o
  -8   3   3      149.16      142.29      2.51 o
  -7   3   3      156.59      151.35      2.98 o
  -6   3   3       87.76       89.81      1.66 o
  -5   3   3       55.22       56.09      1.15 o
  -4   3   3        1.49        0.92      0.20 o
  -3   3   3       70.05       69.31      1.00 o
  -2   3   3      442.06      487.92      5.71 o
  -1   3   3      133.03      146.04      1.98 o
   0   3   3       38.22       33.68      0.63 o
   1   3   3      160.09      161.29      1.85 o
   2   3   3       60.94       54.90      0.91 o
   3   3   3       22.37       23.27      0.72 o
   4   3   3      138.51      138.63      2.00 o
   5   3   3      180.28      165.91      3.04 o
   6   3   3       10.15        9.77      0.85 o
   7   3   3        5.20        6.44      0.75 o
   8   3   3        4.37        4.03      0.92 o
 -10   4   3        0.98        1.71      1.11 o
  -9   4   3        4.04        3.07      0.66 o
  -8   4   3       20.43       20.70      0.99 o
  -7   4   3       58.53       59.88      1.43 o
  -6   4   3      103.27      101.17      1.94 o
  -5   4   3        6.58        6.06      0.49 o
  -4   4   3       54.04       54.38      1.02 o
  -3   4   3       74.82       69.45      1.01 o
  -2   4   3      189.41      190.14      3.25 o
  -1   4   3      260.91      288.83      3.34 o
   0   4   3      118.29      115.72      1.82 o
   1   4   3      437.27      477.62      4.45 o
   2   4   3      186.23      199.95      2.30 o
   3   4   3       20.58       19.32      0.62 o
   4   4   3       30.84       30.00      0.86 o
   5   4   3       23.75       21.63      0.94 o
   6   4   3        8.02        7.57      0.81 o
   7   4   3        0.60        0.21      0.56 o
 -10   5   3        7.90        7.68      1.00 o
  -9   5   3        5.45        4.48      0.73 o
  -8   5   3       47.95       50.90      2.05 o
  -7   5   3      155.63      161.19      3.28 o
  -6   5   3       10.52       10.79      0.72 o
  -5   5   3       29.35       27.94      0.98 o
  -4   5   3      132.80      133.92      1.90 o
  -3   5   3      188.36      194.34      3.59 o
  -2   5   3      170.11      171.43      2.75 o
  -1   5   3       23.26       20.70      0.61 o
   0   5   3       19.54       18.35      0.59 o
   1   5   3       10.25        8.91      0.41 o
   2   5   3        1.07        1.41      0.31 o
   3   5   3       59.74       56.89      0.98 o
   4   5   3       28.13       26.84      0.89 o
   5   5   3        7.59        6.28      0.66 o
   6   5   3        1.60        2.05      0.63 o
   7   5   3        7.20        7.56      0.85 o
  -9   6   3        0.47        0.59      0.67 o
  -8   6   3        7.69        8.04      0.88 o
  -7   6   3        3.30        2.74      0.55 o
  -6   6   3       23.58       20.84      0.94 o
  -5   6   3       17.22       17.49      0.66 o
  -4   6   3       99.03       97.83      1.44 o
  -3   6   3       10.71       11.38      0.99 o
  -2   6   3       95.18       99.39      2.19 o
  -1   6   3      217.55      212.67      2.66 o
   0   6   3       11.37       14.87      0.82 o
   1   6   3       59.20       59.62      1.17 o
   2   6   3       94.88      104.03      1.69 o
   3   6   3       66.68       65.25      1.38 o
   4   6   3       12.84       12.80      0.77 o
   5   6   3        5.32        5.00      0.58 o
   6   6   3        3.60        4.82      0.82 o
   7   6   3        8.56        9.04      1.22 o
  -9   7   3       17.16       18.07      1.22 o
  -8   7   3        2.59        2.55      0.72 o
  -7   7   3       15.79       15.34      0.84 o
  -6   7   3       38.20       35.71      1.08 o
  -5   7   3       16.83       17.46      1.06 o
  -4   7   3       34.92       32.30      0.94 o
  -3   7   3       24.90       24.12      0.99 o
  -2   7   3      182.92      170.54      3.23 o
  -1   7   3      207.58      193.81      3.03 o
   0   7   3       22.22       21.42      0.81 o
   1   7   3       15.40       17.24      1.10 o
   2   7   3      137.78      128.51      2.49 o
   3   7   3      151.46      149.76      2.84 o
   4   7   3       10.86       10.63      1.06 o
   5   7   3        0.44        0.84      0.73 o
   6   7   3        1.43        0.81      0.63 o
  -8   8   3        4.44        5.98      0.93 o
  -7   8   3        0.44        0.21      0.52 o
  -6   8   3       10.89       11.03      0.72 o
  -5   8   3        4.14        3.81      0.55 o
  -4   8   3      157.95      148.50      2.06 o
  -3   8   3       56.81       54.69      1.25 o
  -2   8   3       28.52       25.51      1.06 o
  -1   8   3      162.89      146.36      2.87 o
   0   8   3      294.11      270.07      5.06 o
   1   8   3        6.26        6.35      0.77 o
   2   8   3        2.12        2.17      0.79 o
   3   8   3       23.31       25.63      1.35 o
   4   8   3        0.21        0.72      0.89 o
   5   8   3        6.41        5.77      1.34 o
  -7   9   3       11.07       12.27      0.96 o
  -6   9   3       10.10        8.29      0.79 o
  -5   9   3       27.11       28.34      1.12 o
  -4   9   3        4.16        4.35      0.69 o
  -3   9   3        9.63        7.60      1.09 o
  -2   9   3       74.99       68.66      2.47 o
  -1   9   3       77.29       76.86      1.98 o
   0   9   3       24.68       23.52      1.31 o
   1   9   3        0.69        0.81      0.84 o
   2   9   3        2.78        3.79      0.82 o
   3   9   3        9.77       12.95      1.16 o
   4   9   3        1.55        2.25      1.01 o
  -6  10   3        1.70        2.33      0.65 o
  -5  10   3        5.31        5.91      1.76 o
  -4  10   3       37.01       35.80      2.07 o
  -3  10   3       16.30       17.20      1.47 o
  -2  10   3        4.25        3.23      1.08 o
  -1  10   3       18.49       18.86      1.55 o
   0  10   3       21.06       21.88      1.20 o
   1  10   3        2.04        3.44      0.86 o
   2  10   3        4.44        5.07      0.93 o
   3  10   3        8.33        8.21      1.26 o
  -4  11   3       11.79       12.65      1.86 o
  -3  11   3        3.02        2.83      1.09 o
  -2  11   3       25.54       27.38      1.97 o
  -1  11   3        5.96        8.97      1.36 o
   0  11   3        9.00       10.09      1.41 o
   1  11   3        0.06        0.05      0.80 o
 -11   0   4        4.51        1.88      1.33 o
 -10   0   4       10.90        9.85      1.58 o
  -9   0   4        0.91        1.25      0.77 o
  -8   0   4        0.31       -0.02      0.83 o
  -7   0   4       29.51       23.95      1.25 o
  -6   0   4       66.84       68.90      2.33 o
  -5   0   4       16.31       17.06      0.89 o
  -4   0   4       34.56       31.43      1.15 o
  -3   0   4      665.13      769.42     12.72 o
  -2   0   4      312.88      310.57      4.05 o
  -1   0   4       20.97       17.06      1.73 o
   0   0   4        6.67        6.52      0.73 o
   1   0   4      363.39      369.67      5.61 o
   2   0   4      278.36      275.29      4.49 o
   3   0   4        0.04       -0.34      0.49 o
   4   0   4       48.24       46.03      1.89 o
   5   0   4       14.43       15.73      1.66 o
   6   0   4       13.10       14.79      1.42 o
   7   0   4       14.09       20.02      1.71 o
 -11   1   4        1.16        1.56      1.04 o
 -10   1   4        0.31        0.73      0.77 o
  -9   1   4       53.93       54.82      1.64 o
  -8   1   4      145.64      152.91      2.49 o
  -7   1   4       49.18       45.97      1.12 o
  -6   1   4      304.42      309.96      4.08 o
  -5   1   4      283.98      288.08      3.46 o
  -4   1   4      410.83      395.41      4.49 o
  -3   1   4       11.69       10.43      0.56 o
  -2   1   4      283.64      275.51      3.48 o
  -1   1   4       44.80       41.52      0.70 o
   0   1   4      350.89      360.02      4.37 o
   1   1   4      114.22      119.89      1.48 o
   2   1   4       81.86       83.42      1.33 o
   3   1   4      127.64      121.61      2.03 o
   4   1   4       24.02       24.55      1.00 o
   5   1   4       10.22       11.74      0.91 o
   6   1   4       22.21       21.03      1.22 o
   7   1   4        7.60        9.49      1.09 o
 -11   2   4        3.26        4.13      1.21 o
 -10   2   4        5.86        7.14      1.49 o
  -9   2   4        0.60        0.81      0.63 o
  -8   2   4        4.18        5.05      0.88 o
  -7   2   4       86.99       86.46      1.87 o
  -6   2   4      234.75      228.74      3.20 o
  -5   2   4       28.80       27.95      0.80 o
  -4   2   4      206.56      222.22      2.70 o
  -3   2   4       33.74       30.82      0.63 o
  -2   2   4      209.72      215.08      2.37 o
  -1   2   4      540.29      535.81      5.40 o
   0   2   4      445.49      447.44      5.06 o
   1   2   4      247.08      247.08      2.81 o
   2   2   4       21.37       24.68      0.86 o
   3   2   4       39.78       37.98      0.92 o
   4   2   4       71.16       69.71      1.47 o
   5   2   4       15.20       17.95      1.16 o
   6   2   4        1.31        1.68      0.66 o
   7   2   4        1.62        0.69      0.65 o
 -11   3   4        0.90        0.15      1.05 o
 -10   3   4       16.90       16.11      1.13 o
  -9   3   4       27.94       28.56      1.28 o
  -8   3   4       23.39       22.40      1.39 o
  -7   3   4        6.57        6.95      0.59 o
  -6   3   4       15.76       17.40      0.71 o
  -5   3   4      207.01      224.13      3.05 o
  -4   3   4      101.84       99.39      1.41 o
  -3   3   4      319.49      313.08      3.81 o
  -2   3   4      221.12      230.25      2.71 o
  -1   3   4       51.87       49.30      1.35 o
   0   3   4        6.52        6.39      0.38 o
   1   3   4        2.07        1.50      0.36 o
   2   3   4        9.97        9.46      0.61 o
   3   3   4       23.49       22.12      0.72 o
   4   3   4       34.68       33.10      1.02 o
   5   3   4       25.05       24.79      1.05 o
   6   3   4        3.06        2.36      0.79 o
   7   3   4        1.77        2.33      0.68 o
 -10   4   4       12.80       13.88      1.78 o
  -9   4   4        1.52        1.46      0.67 o
  -8   4   4        8.45        7.09      0.79 o
  -7   4   4       35.33       31.98      1.20 o
  -6   4   4       31.96       32.37      1.11 o
  -5   4   4       18.18       17.94      0.82 o
  -4   4   4      241.39      252.75      3.10 o
  -3   4   4      177.23      181.30      2.30 o
  -2   4   4      171.05      181.62      2.31 o
  -1   4   4      550.23      556.61      6.19 o
   0   4   4       66.54       70.04      1.19 o
   1   4   4      108.84      108.78      1.73 o
   2   4   4      221.09      216.15      2.67 o
   3   4   4       86.77       84.96      1.40 o
   4   4   4       12.00       12.58      0.75 o
   5   4   4       11.29       11.45      0.81 o
   6   4   4        4.92        4.79      0.80 o
   7   4   4        6.27        7.98      0.88 o
 -10   5   4        0.06       -0.59      0.72 o
  -9   5   4       20.33       19.46      1.07 o
  -8   5   4        7.38        8.03      0.84 o
  -7   5   4        2.25        3.08      0.92 o
  -6   5   4       42.86       40.74      1.17 o
  -5   5   4      143.89      132.89      2.20 o
  -4   5   4      165.00      170.51      2.28 o
  -3   5   4      172.91      181.21      2.97 o
  -2   5   4       99.82       98.67      2.17 o
  -1   5   4       47.06       44.51      0.90 o
   0   5   4       88.39       92.43      1.63 o
   1   5   4        0.23        0.21      0.30 o
   2   5   4       14.18       16.27      0.61 o
   3   5   4        2.57        1.79      0.46 o
   4   5   4        6.32        6.73      0.58 o
   5   5   4        5.50        7.46      0.71 o
   6   5   4        9.22       11.29      0.88 o
 -10   6   4        5.09        5.30      0.95 o
  -9   6   4        1.13        0.53      0.68 o
  -8   6   4        1.97        2.52      0.69 o
  -7   6   4       44.76       43.20      1.34 o
  -6   6   4        4.79        4.55      0.58 o
  -5   6   4       64.03       61.65      1.56 o
  -4   6   4       33.50       35.00      1.54 o
  -3   6   4       14.96       17.76      1.01 o
  -2   6   4       85.95       89.91      1.73 o
  -1   6   4       84.02       82.42      1.37 o
   0   6   4       51.36       51.24      1.19 o
   1   6   4       67.57       62.08      1.28 o
   2   6   4      158.08      148.95      2.50 o
   3   6   4       15.92       16.25      0.83 o
   4   6   4        0.77        1.01      0.59 o
   5   6   4        6.40        6.19      0.94 o
   6   6   4        0.12       -0.67      0.67 o
  -9   7   4        1.07        0.12      0.71 o
  -8   7   4        4.26        5.30      0.70 o
  -7   7   4        8.64        7.30      0.75 o
  -6   7   4       89.21       82.06      1.82 o
  -5   7   4      137.18      121.04      2.35 o
  -4   7   4       65.28       63.66      1.90 o
  -3   7   4       61.97       59.05      1.80 o
  -2   7   4       64.71       66.95      1.88 o
  -1   7   4       16.24       18.24      0.82 o
   0   7   4       87.80       79.28      1.73 o
   1   7   4        9.98        9.28      0.66 o
   2   7   4        6.00        5.65      0.62 o
   3   7   4        8.92        6.49      0.82 o
   4   7   4        8.11        7.14      0.99 o
   5   7   4        5.02        4.43      1.79 o
  -8   8   4        4.94        5.79      0.78 o
  -7   8   4        1.32        1.01      0.52 o
  -6   8   4        1.10        0.06      0.52 o
  -5   8   4        1.92        1.37      0.64 o
  -4   8   4       20.74       21.67      0.97 o
  -3   8   4        2.32        1.23      0.63 o
  -2   8   4       39.76       37.83      1.47 o
  -1   8   4        0.22        0.70      0.44 o
   0   8   4        2.45        2.22      0.50 o
   1   8   4       21.78       23.36      0.91 o
   2   8   4       37.05       38.10      1.60 o
   3   8   4       13.58       13.41      1.17 o
   4   8   4        1.50        0.99      0.96 o
  -7   9   4        0.32        0.49      0.70 o
  -6   9   4       19.68       18.50      1.15 o
  -5   9   4       33.85       32.04      1.23 o
  -4   9   4        2.74        3.51      0.56 o
  -3   9   4        7.30        9.07      0.76 o
  -2   9   4       15.92       14.34      1.15 o
  -1   9   4        1.57        1.32      0.63 o
   0   9   4        8.10       10.21      1.06 o
   1   9   4        8.94        9.03      0.97 o
   2   9   4        2.13        1.33      0.84 o
   3   9   4        8.32       10.02      1.15 o
  -6  10   4        6.96        5.79      0.91 o
  -5  10   4        7.32        7.17      0.67 o
  -4  10   4        3.54        1.98      1.13 o
  -3  10   4        3.99        4.19      1.07 o
  -2  10   4        0.16        0.69      0.94 o
  -1  10   4        8.25        9.96      2.33 o
   0  10   4        7.15        6.88      1.00 o
   1  10   4        6.35        5.82      0.95 o
   2  10   4        1.35        1.23      0.87 o
  -4  11   4        7.68        8.18      1.54 o
  -3  11   4        4.62        4.89      2.01 o
  -2  11   4        3.39        4.62      1.28 o
  -1  11   4        8.13        9.83      1.47 o
   0  11   4        7.26        9.38      1.48 o
 -11   0   5       20.80       22.84      2.17 o
 -10   0   5       23.90       26.46      2.11 o
  -9   0   5       13.15       13.90      1.17 o
  -8   0   5       28.50       28.79      1.45 o
  -7   0   5       69.57       72.62      3.70 o
  -6   0   5        6.01        6.05      0.73 o
  -5   0   5        0.67        1.15      0.53 o
  -4   0   5       13.15       14.77      0.87 o
  -3   0   5       66.50       68.26      1.21 o
  -2   0   5      756.61      757.30     15.36 o
  -1   0   5      188.51      182.16      4.52 o
   0   0   5        1.31        2.19      0.73 o
   1   0   5      146.32      155.60      3.22 o
   2   0   5        3.62        3.14      0.57 o
   3   0   5        3.28        7.29      0.96 o
   4   0   5       33.65       31.60      1.70 o
   5   0   5        7.09        7.55      1.16 o
   6   0   5        1.39        1.30      1.00 o
 -11   1   5        0.96        0.85      1.10 o
 -10   1   5       22.57       25.65      1.47 o
  -9   1   5       28.10       27.81      1.21 o
  -8   1   5        8.16        9.73      0.74 o
  -7   1   5       14.81       15.26      0.72 o
  -6   1   5       15.43       12.80      0.66 o
  -5   1   5      106.02      114.07      1.70 o
  -4   1   5        4.90        6.90      0.40 o
  -3   1   5      885.87      883.08     10.15 o
  -2   1   5       22.26       23.25      0.87 o
  -1   1   5      175.74      188.31      2.76 o
   0   1   5       10.28        8.55      0.36 o
   1   1   5       35.18       34.76      0.84 o
   2   1   5      165.86      170.62      2.30 o
   3   1   5      108.33      110.18      2.12 o
   4   1   5        0.31       -0.05      0.51 o
   5   1   5        3.30        4.12      0.73 o
   6   1   5        3.39        5.40      1.03 o
 -11   2   5        2.77        3.28      1.13 o
 -10   2   5        7.40        7.29      1.04 o
  -9   2   5       12.29       12.65      1.20 o
  -8   2   5       98.85       98.03      2.20 o
  -7   2   5       35.20       33.61      1.04 o
  -6   2   5        9.78       10.77      0.63 o
  -5   2   5       24.64       23.00      0.69 o
  -4   2   5       81.60       83.18      1.52 o
  -3   2   5      139.05      129.67      2.07 o
  -2   2   5       45.44       45.67      0.74 o
  -1   2   5       50.29       57.22      0.94 o
   0   2   5       22.22       22.17      0.73 o
   1   2   5        1.11        0.06      0.28 o
   2   2   5        0.82        0.83      0.37 o
   3   2   5       44.10       41.06      1.11 o
   4   2   5       66.25       60.80      1.43 o
   5   2   5        0.89        0.21      0.58 o
   6   2   5        2.87        2.96      0.71 o
 -11   3   5        1.10        0.92      1.06 o
 -10   3   5        0.93        0.21      0.67 o
  -9   3   5       70.93       71.16      3.02 o
  -8   3   5       24.11       25.62      1.48 o
  -7   3   5       44.46       44.94      1.18 o
  -6   3   5       26.41       24.34      0.85 o
  -5   3   5       17.12       14.91      1.08 o
  -4   3   5      107.21      101.30      1.55 o
  -3   3   5      194.27      216.56      2.69 o
  -2   3   5       43.56       46.26      0.82 o
  -1   3   5       23.68       22.70      0.58 o
   0   3   5       15.85       16.33      0.62 o
   1   3   5       24.43       23.09      0.67 o
   2   3   5       50.20       48.68      1.22 o
   3   3   5      174.37      171.79      2.56 o
   4   3   5       21.29       22.68      1.11 o
   5   3   5       12.81       14.35      0.91 o
   6   3   5        6.04        7.14      0.83 o
 -11   4   5        9.27       14.04      1.94 o
 -10   4   5        6.54        8.21      1.12 o
  -9   4   5       43.75       41.97      1.55 o
  -8   4   5       48.73       49.99      1.58 o
  -7   4   5       32.67       30.08      1.60 o
  -6   4   5       58.84       55.08      1.46 o
  -5   4   5      273.98      280.09      3.49 o
  -4   4   5      118.42      122.80      1.80 o
  -3   4   5       11.53       12.17      0.52 o
  -2   4   5       99.51       98.81      1.57 o
  -1   4   5       76.88       79.06      1.46 o
   0   4   5      232.06      217.60      2.87 o
   1   4   5       55.88       58.21      1.17 o
   2   4   5       14.90       16.32      0.66 o
   3   4   5       18.31       15.69      0.90 o
   4   4   5       23.12       22.33      0.98 o
   5   4   5        3.47        4.18      0.78 o
   6   4   5        1.58        1.47      0.93 o
 -10   5   5       15.72       16.26      1.36 o
  -9   5   5        4.44        5.42      0.83 o
  -8   5   5       15.93       19.81      1.69 o
  -7   5   5       12.81       13.19      0.89 o
  -6   5   5        6.31        8.22      0.65 o
  -5   5   5      137.34      132.41      2.23 o
  -4   5   5      128.43      126.23      1.85 o
  -3   5   5        6.05        6.74      0.46 o
  -2   5   5       17.49       16.16      0.55 o
  -1   5   5       29.34       27.51      1.08 o
   0   5   5       47.65       48.68      1.00 o
   1   5   5        9.63        8.77      0.56 o
   2   5   5       43.26       41.73      1.32 o
   3   5   5        3.73        3.72      0.59 o
   4   5   5        0.40        0.68      0.68 o
   5   5   5        8.49        9.28      1.08 o
 -10   6   5        6.06        6.73      0.99 o
  -9   6   5        3.06        2.99      1.20 o
  -8   6   5        4.05        3.38      0.73 o
  -7   6   5        3.31        3.52      0.79 o
  -6   6   5        0.20        0.63      0.47 o
  -5   6   5       24.56       21.44      0.85 o
  -4   6   5       58.17       61.54      2.40 o
  -3   6   5       64.40       62.60      1.40 o
  -2   6   5      252.03      264.67      3.68 o
  -1   6   5       16.53       15.73      0.98 o
   0   6   5       57.23       58.89      1.43 o
   1   6   5        4.82        6.17      0.64 o
   2   6   5       30.09       30.50      1.12 o
   3   6   5        5.88        6.75      1.01 o
   4   6   5        8.34        9.24      1.02 o
   5   6   5        3.51        4.23      0.95 o
  -9   7   5        2.62        1.45      1.08 o
  -8   7   5        7.41        7.42      0.87 o
  -7   7   5        2.24        1.67      0.59 o
  -6   7   5       13.03       12.11      0.78 o
  -5   7   5        0.88        0.52      0.71 o
  -4   7   5       35.68       38.16      1.41 o
  -3   7   5      126.66      133.05      3.02 o
  -2   7   5        0.67        0.88      0.47 o
  -1   7   5        7.79        8.21      0.70 o
   0   7   5       21.84       25.43      1.16 o
   1   7   5       61.59       56.26      1.47 o
   2   7   5       45.32       46.08      1.39 o
   3   7   5       18.10       18.94      1.63 o
   4   7   5        0.33       -0.91      0.91 o
  -8   8   5        5.21        4.21      1.06 o
  -7   8   5        2.09        2.22      0.81 o
  -6   8   5       12.25       10.68      1.19 o
  -5   8   5       22.53       22.70      1.41 o
  -4   8   5        1.51        1.28      0.65 o
  -3   8   5       74.03       67.46      2.09 o
  -2   8   5      114.15      107.54      2.65 o
  -1   8   5       81.56       81.10      1.86 o
   0   8   5        0.28        0.10      0.52 o
   1   8   5        2.28        1.89      0.56 o
   2   8   5        7.89        9.37      0.84 o
   3   8   5        1.64        3.16      1.13 o
  -7   9   5       13.33       11.96      1.39 o
  -6   9   5        6.64        5.34      1.74 o
  -5   9   5        1.68        1.41      1.15 o
  -4   9   5        3.85        4.13      0.77 o
  -3   9   5       32.59       36.27      1.76 o
  -2   9   5       37.61       40.31      1.87 o
  -1   9   5        7.71        6.94      1.46 o
   0   9   5       14.30       15.38      1.07 o
   1   9   5        6.47        8.26      0.74 o
   2   9   5        0.31       -0.13      1.02 o
  -6  10   5        6.38        6.28      0.98 o
  -5  10   5       11.34       11.53      0.96 o
  -4  10   5        0.44        0.03      0.53 o
  -3  10   5        4.72        4.21      0.81 o
  -2  10   5        9.53        9.93      1.79 o
  -1  10   5        9.41       10.64      4.19 o
   0  10   5        5.57        5.30      2.08 o
   1  10   5        6.83        7.21      1.94 o
 -11   0   6        1.41        0.87      1.23 o
 -10   0   6        2.39        3.35      2.35 o
  -9   0   6        0.73        0.15      0.75 o
  -8   0   6       45.98       46.29      1.82 o
  -7   0   6        1.25        0.21      0.65 o
  -6   0   6       62.19       66.67      2.02 o
  -5   0   6        2.07        1.11      0.48 o
  -4   0   6      348.67      372.80      4.99 o
  -3   0   6      550.37      525.31     11.16 o
  -2   0   6       51.64       45.01      1.92 o
  -1   0   6       50.60       42.45      3.96 o
   0   0   6       53.70       49.36      1.64 o
   1   0   6        4.96        4.55      0.61 o
   2   0   6        5.10        6.40      0.95 o
   3   0   6       49.53       50.21      2.09 o
   4   0   6        1.81        0.62      0.87 o
   5   0   6       12.15       17.69      1.59 o
 -11   1   6        1.26        2.32      1.09 o
 -10   1   6       10.01       10.27      1.34 o
  -9   1   6       85.13       88.80      2.13 o
  -8   1   6        9.45       10.24      0.71 o
  -7   1   6       39.22       42.76      1.92 o
  -6   1   6       20.13       19.70      0.71 o
  -5   1   6        1.82        2.06      0.36 o
  -4   1   6       50.42       52.61      1.12 o
  -3   1   6       39.28       36.40      1.10 o
  -2   1   6      572.46      568.91      7.70 o
  -1   1   6      271.06      270.30      4.56 o
   0   1   6        2.46        2.32      0.37 o
   1   1   6        9.37        8.85      0.49 o
   2   1   6       12.76       12.09      0.93 o
   3   1   6        8.78        8.60      0.66 o
   4   1   6        2.25        2.26      0.56 o
   5   1   6        1.26        1.70      0.70 o
 -11   2   6        0.14       -0.72      1.08 o
 -10   2   6        8.49        9.80      0.96 o
  -9   2   6       47.66       46.38      1.85 o
  -8   2   6      126.06      120.34      2.21 o
  -7   2   6       30.93       32.27      1.03 o
  -6   2   6       11.57        9.86      0.62 o
  -5   2   6       73.18       70.36      1.41 o
  -4   2   6      176.82      183.75      2.64 o
  -3   2   6       69.22       72.81      1.72 o
  -2   2   6      106.49      107.71      1.74 o
  -1   2   6      115.04      126.83      1.70 o
   0   2   6       14.50       17.31      0.98 o
   1   2   6        5.40        4.94      0.51 o
   2   2   6       40.26       36.88      1.11 o
   3   2   6       50.45       53.52      1.43 o
   4   2   6        0.55        0.65      0.50 o
   5   2   6        5.10        5.25      1.01 o
 -11   3   6       15.82       16.04      1.44 o
 -10   3   6       37.81       38.90      1.80 o
  -9   3   6       11.02       11.75      0.97 o
  -8   3   6       43.12       44.91      1.93 o
  -7   3   6       21.36       21.20      0.99 o
  -6   3   6       12.22       13.22      0.67 o
  -5   3   6       22.43       19.88      0.74 o
  -4   3   6       64.25       64.87      1.32 o
  -3   3   6       11.90       11.81      0.49 o
  -2   3   6        3.58        3.30      0.31 o
  -1   3   6        3.37        3.19      0.35 o
   0   3   6       18.94       19.11      0.77 o
   1   3   6        1.19        0.58      0.42 o
   2   3   6       12.56       13.20      0.74 o
   3   3   6        7.00        6.00      0.66 o
   4   3   6       39.10       39.99      2.89 o
   5   3   6        0.25        0.27      0.69 o
 -10   4   6        3.37        3.22      0.92 o
  -9   4   6       60.77       61.43      1.87 o
  -8   4   6        5.57        5.48      0.76 o
  -7   4   6       27.95       28.01      1.15 o
  -6   4   6        8.42        6.40      0.67 o
  -5   4   6        8.84        8.88      0.62 o
  -4   4   6       35.09       31.81      1.07 o
  -3   4   6      134.50      133.82      1.99 o
  -2   4   6      106.66      105.26      1.66 o
  -1   4   6       11.18       11.89      0.48 o
   0   4   6      102.02      102.89      1.89 o
   1   4   6      149.26      147.18      2.96 o
   2   4   6        9.69        8.33      0.68 o
   3   4   6       29.97       31.16      1.57 o
   4   4   6        0.49        0.83      0.81 o
   5   4   6        1.47        1.36      1.11 o
 -10   5   6       18.10       17.59      1.41 o
  -9   5   6        3.31        3.34      0.78 o
  -8   5   6       41.11       39.67      1.45 o
  -7   5   6       10.09        8.04      0.77 o
  -6   5   6       58.48       53.96      2.02 o
  -5   5   6       23.76       24.70      0.92 o
  -4   5   6       35.04       34.18      1.26 o
  -3   5   6        2.40        2.10      0.45 o
  -2   5   6       22.58       24.22      0.78 o
  -1   5   6       14.26       13.42      0.75 o
   0   5   6       13.21       13.25      0.86 o
   1   5   6       10.39       12.51      0.89 o
   2   5   6        2.89        2.87      0.75 o
   3   5   6       10.84       11.53      1.04 o
   4   5   6       14.38       18.73      1.86 o
 -10   6   6        5.17        4.12      1.03 o
  -9   6   6        2.91        2.55      0.77 o
  -8   6   6       30.09       28.07      1.94 o
  -7   6   6       40.64       41.32      1.46 o
  -6   6   6       16.50       15.23      0.83 o
  -5   6   6        0.54        1.26      0.63 o
  -4   6   6        4.37        4.19      0.58 o
  -3   6   6       27.22       25.81      0.99 o
  -2   6   6       14.91       14.52      1.15 o
  -1   6   6       19.37       19.02      0.93 o
   0   6   6       12.59        9.00      0.81 o
   1   6   6       21.45       22.61      1.15 o
   2   6   6        4.52        4.81      0.87 o
   3   6   6        1.40        0.79      0.91 o
   4   6   6        3.09        2.96      1.19 o
  -9   7   6        1.13       -0.05      0.78 o
  -8   7   6        2.60        1.98      0.72 o
  -7   7   6       24.76       22.58      1.04 o
  -6   7   6       41.56       40.55      1.80 o
  -5   7   6        4.92        4.39      0.93 o
  -4   7   6        7.00        6.95      0.95 o
  -3   7   6        7.58        8.80      1.26 o
  -2   7   6       40.82       36.87      1.41 o
  -1   7   6        7.42        8.94      1.49 o
   0   7   6        0.12        0.26      0.59 o
   1   7   6        5.81        5.29      0.81 o
   2   7   6        0.85        1.24      0.79 o
   3   7   6        1.50        1.43      0.86 o
  -8   8   6        3.91        4.06      1.13 o
  -7   8   6        0.39        0.58      0.86 o
  -6   8   6        5.57        6.89      1.10 o
  -5   8   6        8.57        6.12      1.05 o
  -4   8   6       12.09       11.24      1.17 o
  -3   8   6       27.62       30.80      3.43 o
  -2   8   6        7.36        9.09      0.97 o
  -1   8   6        0.12        0.59      0.66 o
   0   8   6        8.71       11.94      0.95 o
   1   8   6       31.57       35.19      1.48 o
   2   8   6        0.87       -0.12      0.85 o
  -7   9   6        2.09        2.14      1.07 o
  -6   9   6        1.88        2.18      1.01 o
  -5   9   6        8.14        5.71      1.12 o
  -4   9   6        5.90        5.28      1.06 o
  -3   9   6        4.84        3.58      1.22 o
  -2   9   6       21.92       23.18      1.43 o
  -1   9   6        8.18        9.28      1.17 o
   0   9   6        2.66        3.17      0.69 o
   1   9   6        2.55        0.87      0.68 o
  -5  10   6        4.84        5.56      1.51 o
  -4  10   6        4.23        4.75      1.27 o
  -3  10   6        0.92        1.46      1.06 o
  -2  10   6        4.91        4.76      0.95 o
  -1  10   6        1.11       -0.59      1.54 o
 -11   0   7       15.00       18.39      3.05 o
 -10   0   7        3.16        5.68      1.41 o
  -9   0   7        7.54        8.65      1.07 o
  -8   0   7       40.35       36.80      1.71 o
  -7   0   7       92.82       93.22      2.63 o
  -6   0   7        0.79        0.10      0.52 o
  -5   0   7        2.26        1.77      0.39 o
  -4   0   7       15.94       13.22      0.70 o
  -3   0   7       36.26       34.88      2.60 o
  -2   0   7       79.90       77.20      2.79 o
  -1   0   7        0.04       -0.20      0.76 o
   0   0   7        0.01        0.87      0.88 o
   1   0   7      147.40      151.37      3.23 o
   2   0   7        0.60        0.69      1.01 o
   3   0   7        3.48        2.53      1.43 o
   4   0   7        4.43        4.97      1.30 o
 -11   1   7        0.90        0.05      0.97 o
 -10   1   7        0.17       -0.06      0.74 o
  -9   1   7        0.62        1.17      0.64 o
  -8   1   7       37.83       37.49      1.09 o
  -7   1   7       12.57       14.33      0.77 o
  -6   1   7      111.09      106.80      1.92 o
  -5   1   7       64.54       54.89      1.10 o
  -4   1   7       60.99       63.78      1.25 o
  -3   1   7       23.73       24.96      1.12 o
  -2   1   7        0.11        1.01      0.56 o
  -1   1   7       72.54       65.14      1.82 o
   0   1   7       53.49       53.29      1.74 o
   1   1   7       88.47       88.12      1.99 o
   2   1   7        1.85        0.62      0.70 o
   3   1   7        4.32        4.89      1.21 o
   4   1   7        4.45        4.74      0.91 o
 -11   2   7        7.76        8.46      1.44 o
 -10   2   7       10.38       10.56      1.00 o
  -9   2   7        6.08        6.46      0.89 o
  -8   2   7       35.95       37.27      1.34 o
  -7   2   7        0.46        0.47      0.46 o
  -6   2   7        7.21        8.69      0.62 o
  -5   2   7        4.52        4.49      0.51 o
  -4   2   7       32.15       34.82      1.15 o
  -3   2   7        0.86        0.91      0.48 o
  -2   2   7       17.96       18.61      0.66 o
  -1   2   7       12.25       13.41      0.75 o
   0   2   7        7.86        8.75      1.04 o
   1   2   7        6.83        6.11      0.68 o
   2   2   7       19.36       20.47      1.51 o
   3   2   7        8.86        8.52      0.97 o
   4   2   7        3.81        4.17      0.93 o
 -11   3   7        0.90        0.10      1.17 o
 -10   3   7        4.96        3.66      0.81 o
  -9   3   7       21.88       20.22      1.15 o
  -8   3   7       20.96       17.89      1.04 o
  -7   3   7       38.70       37.85      1.32 o
  -6   3   7      136.09      125.85      2.70 o
  -5   3   7       32.07       30.43      1.11 o
  -4   3   7       46.26       45.78      1.27 o
  -3   3   7       10.48       11.65      0.52 o
  -2   3   7        4.81        4.90      0.35 o
  -1   3   7       12.87       12.82      0.70 o
   0   3   7       28.07       26.72      1.52 o
   1   3   7       54.69       53.14      1.83 o
   2   3   7       23.71       25.89      1.76 o
   3   3   7        2.96        2.87      0.88 o
   4   3   7        4.13        4.64      1.25 o
 -10   4   7       23.78       24.50      1.35 o
  -9   4   7        8.78        8.24      0.93 o
  -8   4   7        7.16        7.85      1.11 o
  -7   4   7       59.07       65.57      1.75 o
  -6   4   7      110.35      114.28      2.37 o
  -5   4   7       13.17       13.12      1.01 o
  -4   4   7       55.69       52.23      1.44 o
  -3   4   7       74.14       73.31      1.38 o
  -2   4   7       55.50       53.03      1.05 o
  -1   4   7       56.75       57.19      1.59 o
   0   4   7        2.05        2.77      0.68 o
   1   4   7        4.06        3.61      1.21 o
   2   4   7        4.08        2.83      1.23 o
   3   4   7        8.37        9.44      1.41 o
   4   4   7        2.14        2.32      1.17 o
 -10   5   7        1.60        1.27      0.94 o
  -9   5   7       12.12       12.90      1.06 o
  -8   5   7       11.96       12.69      0.98 o
  -7   5   7       16.17       19.60      1.07 o
  -6   5   7       52.03       45.18      1.46 o
  -5   5   7       36.56       34.67      1.25 o
  -4   5   7       49.21       43.76      1.82 o
  -3   5   7        8.74        8.13      0.62 o
  -2   5   7        5.97        5.59      0.65 o
  -1   5   7        0.74        1.19      0.50 o
   0   5   7       21.84       23.01      1.12 o
   1   5   7       19.22       21.47      1.55 o
   2   5   7        6.61        5.96      1.23 o
   3   5   7        1.01        2.03      1.36 o
  -9   6   7        6.64        7.35      0.93 o
  -8   6   7        0.74        1.35      1.01 o
  -7   6   7       27.87       28.96      1.28 o
  -6   6   7        6.22        7.24      0.80 o
  -5   6   7       18.77       19.80      1.01 o
  -4   6   7       23.70       23.65      1.05 o
  -3   6   7       25.04       21.66      1.01 o
  -2   6   7        8.86        8.94      1.19 o
  -1   6   7        6.46        7.25      0.77 o
   0   6   7        4.12        4.48      0.84 o
   1   6   7        4.23        2.94      0.81 o
   2   6   7       11.18       10.19      2.18 o
   3   6   7        2.71        2.25      1.12 o
  -9   7   7        9.41       11.27      1.98 o
  -8   7   7        6.38        4.71      1.07 o
  -7   7   7        0.33       -0.92      0.92 o
  -6   7   7       13.31       13.01      1.26 o
  -5   7   7        3.86        4.14      0.97 o
  -4   7   7        1.24        1.09      0.78 o
  -3   7   7        7.07        8.94      0.94 o
  -2   7   7       10.54       11.56      1.34 o
  -1   7   7        2.66        2.77      0.68 o
   0   7   7       10.20        9.67      1.08 o
   1   7   7       18.26       17.50      1.19 o
   2   7   7        0.40        0.63      1.00 o
  -8   8   7        2.77        2.09      2.03 o
  -7   8   7       11.22       14.54      1.44 o
  -6   8   7        3.61        2.74      1.58 o
  -5   8   7        9.97       10.54      1.21 o
  -4   8   7        0.81        1.27      0.83 o
  -3   8   7       18.20       16.24      1.30 o
  -2   8   7        6.25        6.09      0.88 o
  -1   8   7        2.79        2.87      0.77 o
   0   8   7       11.05       12.50      1.07 o
   1   8   7       17.30       20.22      1.29 o
  -6   9   7       12.12       12.52      1.42 o
  -5   9   7        6.46        7.82      1.23 o
  -4   9   7        8.78       11.95      1.68 o
  -3   9   7        5.49        5.44      1.27 o
  -2   9   7        1.66        1.21      2.06 o
  -1   9   7        7.80       11.29      2.46 o
 -11   0   8        1.91        2.11      1.90 o
 -10   0   8        1.07        2.13      1.73 o
  -9   0   8       16.48       19.63      1.42 o
  -8   0   8        1.16        0.05      0.80 o
  -7   0   8       17.63       15.34      0.95 o
  -6   0   8        1.10       -0.19      0.51 o
  -5   0   8      148.72      147.19      3.11 o
  -4   0   8       51.23       47.61      5.08 o
  -3   0   8      122.89      118.69      3.79 o
  -2   0   8        1.32        0.07      0.90 o
  -1   0   8       10.77       10.71      2.43 o
   0   0   8        7.41        6.75      1.41 o
   1   0   8        1.18        0.54      1.01 o
   2   0   8       15.82       16.46      1.85 o
   3   0   8        0.16        0.75      1.23 o
 -11   1   8        7.18        8.67      1.32 o
 -10   1   8       13.05       11.92      1.01 o
  -9   1   8        2.43        1.89      0.74 o
  -8   1   8        4.68        5.46      0.71 o
  -7   1   8        6.52        6.43      0.74 o
  -6   1   8       11.20       10.29      0.71 o
  -5   1   8       22.74       24.36      0.73 o
  -4   1   8      247.92      245.20      4.42 o
  -3   1   8      205.48      202.28      3.87 o
  -2   1   8       30.50       26.25      1.27 o
  -1   1   8       27.02       26.54      1.32 o
   0   1   8       27.48       26.88      1.48 o
   1   1   8        1.01        1.39      0.78 o
   2   1   8        6.45        5.55      0.97 o
   3   1   8        1.31        2.11      0.93 o
 -11   2   8       11.91       12.55      1.59 o
 -10   2   8       11.84       13.26      1.40 o
  -9   2   8        5.40        5.08      0.82 o
  -8   2   8       10.58       12.54      0.92 o
  -7   2   8       12.58       13.33      1.32 o
  -6   2   8       31.41       30.76      1.16 o
  -5   2   8       43.77       45.07      1.49 o
  -4   2   8       35.78       37.40      1.49 o
  -3   2   8       21.23       19.98      1.05 o
  -2   2   8       23.62       21.14      1.18 o
  -1   2   8       12.02       11.62      1.01 o
   0   2   8        4.27        4.08      0.83 o
   1   2   8        7.81        9.18      1.16 o
   2   2   8        3.38        3.21      0.93 o
   3   2   8        9.00        9.01      1.22 o
 -10   3   8       45.35       48.98      2.08 o
  -9   3   8        7.56        7.17      0.90 o
  -8   3   8        7.29        7.92      0.84 o
  -7   3   8        6.96        8.03      0.81 o
  -6   3   8       13.77       12.43      0.86 o
  -5   3   8       21.11       20.34      1.25 o
  -4   3   8       19.27       19.68      1.49 o
  -3   3   8       21.35       21.40      0.97 o
  -2   3   8        9.65       12.14      1.16 o
  -1   3   8        3.17        1.66      0.87 o
   0   3   8        0.98        2.52      0.95 o
   1   3   8        0.40       -0.26      1.44 o
   2   3   8       21.32       24.98      1.85 o
   3   3   8        5.57        4.76      1.30 o
 -10   4   8        3.98        2.70      0.90 o
  -9   4   8       16.91       17.99      1.22 o
  -8   4   8        9.04        8.13      0.89 o
  -7   4   8        5.24        3.70      0.73 o
  -6   4   8       22.99       25.66      1.39 o
  -5   4   8       64.75       64.79      2.08 o
  -4   4   8       67.78       65.81      2.08 o
  -3   4   8        8.65        8.22      1.29 o
  -2   4   8        1.26        1.56      1.04 o
  -1   4   8       19.48       16.86      1.39 o
   0   4   8       44.08       40.00      2.67 o
   1   4   8        2.29        2.47      1.03 o
   2   4   8        1.91        0.13      0.95 o
 -10   5   8        2.71        1.23      0.93 o
  -9   5   8       14.48       14.40      1.12 o
  -8   5   8        1.94        1.61      0.73 o
  -7   5   8        7.29        7.91      0.87 o
  -6   5   8        4.08        5.42      0.91 o
  -5   5   8        7.13        7.68      0.97 o
  -4   5   8       19.09       20.77      1.25 o
  -3   5   8        4.04        4.89      1.10 o
  -2   5   8        5.52        7.59      0.76 o
  -1   5   8       15.74       16.42      1.26 o
   0   5   8        6.73        8.24      1.41 o
   1   5   8        1.15        2.33      1.07 o
   2   5   8       19.13       23.64      1.86 o
  -9   6   8        0.50        1.50      0.79 o
  -8   6   8       21.14       24.51      1.31 o
  -7   6   8        1.03        0.63      0.77 o
  -6   6   8        2.04        2.40      0.88 o
  -5   6   8        7.66        7.64      1.20 o
  -4   6   8       10.07       10.66      1.03 o
  -3   6   8       30.26       31.37      1.85 o
  -2   6   8        2.00        1.83      0.66 o
  -1   6   8        0.22        0.18      0.77 o
   0   6   8       10.34       12.85      1.41 o
   1   6   8        9.47        7.29      1.30 o
  -8   7   8        1.41       -0.51      1.51 o
  -7   7   8       17.52       16.30      1.78 o
  -6   7   8        2.49        2.19      1.16 o
  -5   7   8        3.12        2.72      1.19 o
  -4   7   8       47.18       51.46      1.86 o
  -3   7   8       15.75       14.98      1.19 o
  -2   7   8        0.08       -0.73      0.73 o
  -1   7   8        7.68        9.90      1.47 o
   0   7   8        5.74        6.08      1.12 o
  -7   8   8       10.98       14.46      1.85 o
  -6   8   8        1.10        2.37      1.26 o
  -5   8   8       15.75       17.22      1.84 o
  -4   8   8        6.98        8.77      1.49 o
  -3   8   8        1.88       -0.45      1.08 o
  -2   8   8        5.50        4.18      1.32 o
  -1   8   8        2.88        0.96      1.17 o
 -10   0   9        0.23        1.50      1.86 o
  -9   0   9        9.66        8.46      1.51 o
  -8   0   9        0.05        2.33      1.08 o
  -7   0   9       17.25       13.19      2.61 o
  -6   0   9       48.46       47.43      4.33 o
  -5   0   9       54.64       57.30      2.68 o
  -4   0   9       11.47       10.53      2.52 o
  -3   0   9       93.48      106.15      3.78 o
  -2   0   9       25.00       26.91      2.00 o
  -1   0   9       39.30       40.19      2.43 o
   0   0   9       31.62       32.85      2.34 o
   1   0   9        0.82        0.09      1.15 o
   2   0   9        2.34        3.58      1.43 o
 -10   1   9        7.19        7.73      1.31 o
  -9   1   9       10.79       12.95      1.31 o
  -8   1   9        3.90        3.15      0.88 o
  -7   1   9       15.07       13.15      1.16 o
  -6   1   9        3.91        2.48      0.70 o
  -5   1   9       14.58       13.99      1.49 o
  -4   1   9        2.10        1.98      0.90 o
  -3   1   9       12.60       11.97      1.05 o
  -2   1   9       17.84       18.62      1.44 o
  -1   1   9       10.50       10.91      1.11 o
   0   1   9        2.05        1.77      0.81 o
   1   1   9        9.70        8.97      1.13 o
   2   1   9        2.58        1.57      1.11 o
 -10   2   9       11.83       14.91      1.36 o
  -9   2   9        8.76        7.84      1.09 o
  -8   2   9        3.83        4.10      0.93 o
  -7   2   9        1.79        1.36      0.79 o
  -6   2   9        3.07        2.87      0.86 o
  -5   2   9       11.91       11.19      1.11 o
  -4   2   9        1.31        0.71      0.76 o
  -3   2   9        3.19        4.46      0.99 o
  -2   2   9        8.57        8.16      1.20 o
  -1   2   9        5.82        4.80      1.11 o
   0   2   9        2.14        0.64      1.09 o
   1   2   9        1.04        0.12      0.98 o
   2   2   9        3.14        1.62      1.13 o
 -10   3   9       24.74       27.48      1.70 o
  -9   3   9        1.70        2.19      0.93 o
  -8   3   9        9.94       11.87      2.09 o
  -7   3   9       12.92       11.01      1.36 o
  -6   3   9        4.30        5.18      0.95 o
  -5   3   9        5.51        5.42      0.96 o
  -4   3   9       14.69       16.40      1.25 o
  -3   3   9        6.03        5.96      1.49 o
  -2   3   9        5.29        4.72      1.08 o
  -1   3   9       13.35       12.90      1.41 o
   0   3   9        7.88        8.34      1.32 o
   1   3   9        8.13        6.83      1.54 o
  -9   4   9        6.35        6.05      1.12 o
  -8   4   9        3.83        5.68      1.06 o
  -7   4   9        5.20        4.31      0.96 o
  -6   4   9        5.48        5.83      1.00 o
  -5   4   9        4.79        6.14      1.01 o
  -4   4   9       19.11       16.04      1.28 o
  -3   4   9       16.40       16.00      1.27 o
  -2   4   9        1.26        1.55      0.91 o
  -1   4   9        4.40        3.68      1.07 o
   0   4   9        2.55        1.78      1.49 o
   1   4   9        3.61        3.44      1.16 o
  -9   5   9        0.21        0.96      1.00 o
  -8   5   9        0.98        0.16      0.85 o
  -7   5   9        1.07        0.74      0.81 o
  -6   5   9        6.25        6.36      1.02 o
  -5   5   9        3.00        0.98      0.80 o
  -4   5   9        4.21        4.22      0.93 o
  -3   5   9        4.00        2.99      0.93 o
  -2   5   9        0.62        0.44      0.80 o
  -1   5   9        5.18        4.16      1.12 o
   0   5   9        1.57        0.53      1.01 o
  -8   6   9        6.76        6.93      1.12 o
  -7   6   9        2.74        3.47      0.99 o
  -6   6   9        8.51       10.05      1.38 o
  -5   6   9        2.07        2.26      0.86 o
  -4   6   9       13.96       14.48      1.22 o
  -3   6   9        6.05        5.11      0.99 o
  -2   6   9        3.46        3.54      0.96 o
  -1   6   9        2.86        2.72      1.61 o
   0   6   9        0.03       -0.69      0.99 o
  -7   7   9        0.18       -1.10      1.10 o
  -6   7   9        8.44        8.03      1.58 o
  -5   7   9        6.65        8.35      2.23 o
  -4   7   9        2.11        1.14      1.22 o
  -3   7   9        4.81        6.71      1.05 o
  -2   7   9        0.33       -0.86      0.86 o
 -10   0  10        1.71        1.85      2.00 o
  -9   0  10        0.43        0.87      1.81 o
  -8   0  10       10.44       12.91      2.63 o
  -7   0  10        0.52        1.86      1.84 o
  -6   0  10       16.76       16.46      1.78 o
  -5   0  10        0.02       -0.89      1.07 o
  -4   0  10        0.28        1.44      1.13 o
  -3   0  10        0.17       -0.92      0.92 o
  -2   0  10        4.52        3.86      1.48 o
  -1   0  10        0.06       -1.13      1.13 o
   0   0  10        7.85        7.81      2.17 o
 -10   1  10        4.98        7.12      1.37 o
  -9   1  10        5.70        8.25      1.69 o
  -8   1  10       11.32       13.34      1.50 o
  -7   1  10        6.60        7.44      1.22 o
  -6   1  10       21.73       23.38      1.69 o
  -5   1  10       25.38       22.77      1.67 o
  -4   1  10       12.79       11.82      1.35 o
  -3   1  10        3.02        0.88      0.96 o
  -2   1  10       21.06       19.25      1.65 o
  -1   1  10        0.46        0.72      1.00 o
   0   1  10        9.69        9.51      1.44 o
  -9   2  10        0.50       -0.33      1.39 o
  -8   2  10        0.59        1.48      1.05 o
  -7   2  10       11.11       13.81      1.27 o
  -6   2  10        1.46       -0.32      0.81 o
  -5   2  10        5.37        6.96      1.21 o
  -4   2  10       11.40       11.97      1.37 o
  -3   2  10        1.88        2.49      1.02 o
  -2   2  10        2.22        3.57      1.13 o
  -1   2  10        2.53        1.44      1.06 o
   0   2  10        2.19        3.91      1.19 o
  -9   3  10        2.57        2.38      1.03 o
  -8   3  10        2.04        2.04      0.93 o
  -7   3  10       14.78       15.74      1.38 o
  -6   3  10       14.89       12.29      1.25 o
  -5   3  10        1.22        0.63      0.84 o
  -4   3  10        4.98        3.96      1.12 o
  -3   3  10        3.70        3.81      1.08 o
  -2   3  10        1.16        1.41      1.02 o
  -1   3  10        0.83       -0.08      1.01 o
   0   3  10        0.66       -0.76      1.03 o
  -9   4  10        1.84        1.95      1.02 o
  -8   4  10       11.92       13.08      1.35 o
  -7   4  10       34.46       39.52      2.04 o
  -6   4  10       10.46        8.88      1.19 o
  -5   4  10        0.77        0.96      0.88 o
  -4   4  10        0.89        1.92      0.99 o
  -3   4  10        1.68        2.10      1.05 o
  -2   4  10        4.15        2.59      1.07 o
  -1   4  10        3.53        4.50      1.24 o
  -8   5  10        0.03        1.21      0.95 o
  -7   5  10        8.44       10.94      1.30 o
  -6   5  10       12.72       12.27      1.28 o
  -5   5  10        0.84        2.38      0.94 o
  -4   5  10        0.94        1.01      0.90 o
  -3   5  10        3.46        3.19      1.02 o
  -2   5  10        0.10        0.64      1.02 o
  -6   6  10        3.93        5.01      1.07 o
  -5   6  10       10.67       12.87      1.56 o
  -4   6  10        1.46        0.94      0.93 o
  -3   6  10        0.59       -0.21      0.88 o
  -9   0  11       18.21       20.19      3.33 o
  -8   0  11       11.57        9.85      2.74 o
  -7   0  11       24.92       26.92      3.56 o
  -6   0  11        0.31       -0.18      1.88 o
  -5   0  11       53.73       61.63      4.79 o
  -4   0  11       10.75       12.40      2.99 o
  -3   0  11        5.11        1.59      2.06 o
  -2   0  11        0.49        0.48      2.09 o
  -8   1  11        1.85        1.23      1.46 o
  -7   1  11        4.58        7.78      1.80 o
  -6   1  11        1.39        1.40      1.06 o
  -5   1  11       13.99       16.01      3.39 o
  -4   1  11        7.73        6.60      1.32 o
  -3   1  11        0.28        1.68      1.08 o
  -2   1  11        1.14        0.48      1.08 o
  -8   2  11        2.31        1.60      1.03 o
  -7   2  11        4.58        5.37      1.26 o
  -6   2  11        1.58        1.22      1.09 o
  -5   2  11        1.04       -0.20      1.05 o
  -4   2  11        0.42        1.30      1.06 o
  -3   2  11        2.59        2.98      1.34 o
  -2   2  11        0.08       -0.95      0.95 o
  -8   3  11        1.07        1.71      1.54 o
  -7   3  11        3.83        4.16      1.12 o
  -6   3  11        6.88        9.34      1.28 o
  -5   3  11        7.69        8.06      1.41 o
  -4   3  11        0.05        0.23      1.02 o
  -3   3  11        1.51        2.67      1.14 o
  -6   4  11        6.24        6.24      1.19 o
  -5   4  11        3.59        3.74      1.10 o
  -4   4  11        3.71        3.96      1.21 o
 
